# Supplementary material for: Aberrant expression of KDM1A inhibits ferroptosis of lung cancer cells through up-regulating c-Myc
Source: Sci Rep. 2022 Nov 10;12:19168. doi: 10.1038/s41598-022-23699-4 (PMC9649633; doi:10.1038/s41598-022-23699-4)
Supplement: Supplementary file 16 — Supplementary Table S2. [file 41598_2022_23699_MOESM16_ESM.xlsx]

## Sheet: cBioPortal  Co-expressed genes
Correlated Gene	Cytoband	Spearman's Correlation	p-Value	q-Value
RCC2	1p36.13	0.600533	2.68039e-51	5.3573e-47
EMC1	1p36.13	0.598447	7.25023e-51	7.24552e-47
DNAJC11	1p36.31	0.557137	6.37321e-43	4.24605e-39
STMN1	1p36.11	0.545381	7.37355e-41	3.68438e-37
EXOSC10	1p36.22	0.542007	2.78512e-40	1.11332e-36
AUNIP	1p36.11	0.53938	7.75678e-40	2.58391e-36
CSE1L	20q13.13	0.529303	3.63611e-38	1.03821e-34
HNRNPR	1p36.12	0.527331	7.60504e-38	1.90002e-34
SFPQ	1p34.3	0.508354	7.23971e-35	1.60778e-31
MRTO4	1p36.13	0.507585	9.47502e-35	1.89377e-31
CTPS1	1p34.2	0.506069	1.60662e-34	2.91923e-31
PPP1R8	1p35.3	0.505055	2.28454e-34	3.8051e-31
KHDRBS1	1p35.2	0.502322	5.86116e-34	9.01131e-31
SF3A3	1p34.3	0.488158	6.77543e-32	9.67289e-29
GNL2	1p34.3	0.48739	8.71044e-32	1.16064e-28
TMEM201	1p36.22	0.486481	1.17189e-31	1.46392e-28
CEP85	1p36.11	0.48059	7.84019e-31	9.21775e-28
TARDBP	1p36.22	0.478579	1.48727e-30	1.65145e-27
TRIT1	1p34.2	0.478159	1.69953e-30	1.78781e-27
TNFSF12	17p13.1	-0.477052	2.41221e-30	2.41065e-27
MSH2	2p21-p16.3	0.475505	3.9267e-30	3.73728e-27
RBBP4	1p35.1	0.474356	5.62927e-30	5.11419e-27
KIF2C	1p34.1	0.472891	8.89617e-30	7.73077e-27
C1ORF109	1p34.3	0.472167	1.11444e-29	9.28099e-27
HDAC2	6q21	0.471814	1.24324e-29	9.93946e-27
RAD54L	1p34.1	0.468332	3.64205e-29	2.79976e-26
E2F2	1p36.12	0.467727	4.3834e-29	3.24485e-26
PFN2	3q25.1	0.46317	1.75167e-28	1.25038e-25
VRK1	14q32.2	0.459833	4.76681e-28	3.28532e-25
LRRC47	1p36.32	0.458728	6.62415e-28	4.41323e-25
LZIC	1p36.22	0.455929	1.51643e-27	9.77704e-25
CDCA8	1p34.3	0.45499	1.99851e-27	1.22167e-24
ATAD3A	1p36.33	0.454959	2.01707e-27	1.22167e-24
NOC2L	1p36.33	0.45425	2.48352e-27	1.45995e-24
SLC25A33	1p36.22	0.452396	4.26715e-27	2.43679e-24
TIMELESS	12q13.3	0.451445	5.62539e-27	3.12319e-24
DDOST	1p36.12	0.448109	1.47369e-26	7.96069e-24
MSH6	2p16.3	0.446488	2.34384e-26	1.2328e-23
MTOR	1p36.22	0.44634	2.44467e-26	1.25286e-23
MCM2	3q21.3	0.444813	3.77569e-26	1.88662e-23
LMNB1	5q23.2	0.443043	6.23046e-26	3.03727e-23
MIS18A	21q22.11	0.442737	6.79266e-26	3.2325e-23
NOL9	1p36.31	0.441853	8.71332e-26	4.05007e-23
DKC1	Xq28	0.440692	1.20676e-25	5.4817e-23
CLSPN	1p34.3	0.43931	1.77573e-25	7.88701e-23
CDC20	1p34.2	0.437191	3.1991e-25	1.39001e-22
TNFSF13	17p13.1	-0.436757	3.60698e-25	1.53389e-22
NRDC	1p32.3	0.436502	3.86963e-25	1.6113e-22
NASP	1p34.1	0.436308	4.08288e-25	1.65698e-22
ERCC6L	Xq13.1	0.436253	4.14514e-25	1.65698e-22
KIFC1	6p21.32	0.43567	4.86763e-25	1.90763e-22
MYBL2	20q13.12	0.435103	5.69006e-25	2.18706e-22
FBXO42	1p36.13	0.43399	7.72287e-25	2.9115e-22
GINS1	20p11.21	0.433877	7.96417e-25	2.9115e-22
TOP2A	17q21.2	0.433856	8.01185e-25	2.9115e-22
SNRNP40	1p35.2	0.433145	9.72962e-25	3.47261e-22
KIF15	3p21.31	0.432889	1.04355e-24	3.6592e-22
KIF4A	Xq13.1	0.431924	1.35731e-24	4.60735e-22
DEPDC1	1p31.3	0.431916	1.36005e-24	4.60735e-22
SFTPA1	10q22.3	-0.431561	1.49787e-24	4.90453e-22
RAD54B	8q22.1	0.431556	1.50023e-24	4.90453e-22
CDC25A	3p21.31	0.431504	1.52139e-24	4.90453e-22
NCAPG2	7q36.3	0.430722	1.88095e-24	5.96739e-22
KIF20A	5q31.2	0.430517	1.98809e-24	6.20873e-22
MCM7	7q22.1	0.430251	2.13652e-24	6.56965e-22
FAM83D	20q11.23	0.429053	2.95258e-24	8.94138e-22
DFFA	1p36.22	0.427714	4.23193e-24	1.26244e-21
TPX2	20q11.21	0.42624	6.27764e-24	1.84516e-21
PDLIM2	8p21.3	-0.425999	6.69484e-24	1.93927e-21
DLGAP5	14q22.3	0.42587	6.92895e-24	1.97841e-21
PSME4	2p16.2	0.425605	7.43527e-24	2.06745e-21
RCC1	1p35.3	0.425599	7.44766e-24	2.06745e-21
SRRM1	1p36.11	0.425129	8.44002e-24	2.31083e-21
SKP2	5p13.2	0.424686	9.49322e-24	2.56407e-21
NCAPG	4p15.31	0.424471	1.00509e-23	2.6785e-21
CENPF	1q41	0.423717	1.22758e-23	3.22838e-21
CDCA4	14q32.33	0.423185	1.41301e-23	3.66778e-21
ESPL1	12q13.13	0.422853	1.54255e-23	3.95268e-21
RFC5	12q24.23	0.422758	1.58139e-23	4.00092e-21
MEX3A	1q22	0.421468	2.22123e-23	5.54945e-21
SFTPA2	10q22.3	-0.420641	2.75922e-23	6.80846e-21
PSRC1	1p13.3	0.420252	3.055e-23	7.36414e-21
PSMB2	1p34.3	0.420248	3.05811e-23	7.36414e-21
SSRP1	11q12.1	0.420174	3.1178e-23	7.41851e-21
GPN2	1p36.11	0.419846	3.39733e-23	7.98852e-21
SMARCD1	12q13.12	0.419698	3.53054e-23	8.20523e-21
NDC80	18p11.32	0.419509	3.70971e-23	8.52252e-21
KIF23	15q23	0.418925	4.31971e-23	9.81113e-21
SZRD1	1p36.13	0.418285	5.10133e-23	1.14562e-20
NSD2	4p16.3	0.418151	5.28323e-23	1.17329e-20
TTK	6q14.1	0.417678	5.97315e-23	1.30081e-20
GNB1	1p36.33	0.417668	5.9876e-23	1.30081e-20
NUF2	1q23.3	0.41741	6.40267e-23	1.37602e-20
SASS6	1p21.2	0.417002	7.11597e-23	1.51305e-20
NOC2LP2	2q21.1	0.416378	8.36181e-23	1.75594e-20
MGLL	3q21.3	-0.416345	8.434e-23	1.75594e-20
ORC1	1p32.3	0.415786	9.74079e-23	2.0071e-20
CENPI	Xq22.1	0.415534	1.03937e-22	2.11979e-20
ZFP69B	1p34.2	0.415203	1.1319e-22	2.28518e-20
PHF13	1p36.31	0.41478	1.26176e-22	2.52188e-20
SPAG5	17q11.2	0.413799	1.62265e-22	3.21108e-20
NCAPD2	12p13.31	0.413627	1.69601e-22	3.32336e-20
UPF3B	Xq24	0.413578	1.71714e-22	3.33209e-20
HDAC1	1p35.2-p35.1	0.413171	1.90569e-22	3.66241e-20
SSX2IP	1p22.3	0.412915	2.03411e-22	3.87197e-20
UNG	12q24.11	0.412557	2.2289e-22	4.20274e-20
TICRR	15q26.1	0.412197	2.44298e-22	4.5262e-20
PLLP	16q13	-0.412192	2.44574e-22	4.5262e-20
SUPT16H	14q11.2	0.41199	2.5752e-22	4.72206e-20
FANCB	Xp22.2	0.411537	2.88964e-22	5.25048e-20
FCHO2	5q13.2	-0.411353	3.02791e-22	5.45214e-20
FBP1	9q22.32	-0.411117	3.21433e-22	5.71051e-20
MCM8	20p12.3	0.4111	3.22854e-22	5.71051e-20
FANCI	15q26.1	0.410842	3.44703e-22	6.04349e-20
RAE1	20q13.31	0.410627	3.63921e-22	6.32495e-20
UTP11	1p34.3	0.409448	4.90311e-22	8.44815e-20
NCAPH	2q11.2	0.40926	5.14116e-22	8.7826e-20
SDHB	1p36.13	0.409224	5.18875e-22	8.78878e-20
CDC7	1p22.1	0.409107	5.34376e-22	8.97527e-20
CDCA5	11q13.1	0.408727	5.87951e-22	9.79282e-20
NOL10	2p25.1	0.408225	6.67129e-22	1.10198e-19
MMP28	17q12	-0.407793	7.43649e-22	1.2183e-19
MCM4	8q11.21	0.40727	8.47788e-22	1.37762e-19
NAPSB	19q13.33	-0.406991	9.0911e-22	1.46535e-19
CCDC138	2q13	0.406609	1.00012e-21	1.59915e-19
TROAP	12q13.12	0.40535	1.36903e-21	2.16547e-19
WDHD1	14q22.2-q22.3	0.405315	1.38098e-21	2.16547e-19
BUB1B	15q15.1	0.405298	1.3868e-21	2.16547e-19
RAB27A	15q21.3	-0.404352	1.7543e-21	2.71807e-19
CENPH	5q13.2	0.403854	1.98438e-21	3.05091e-19
EXO1	1q43	0.403764	2.02937e-21	3.09626e-19
TUBB	6p21.33	0.402922	2.49887e-21	3.78371e-19
SKA1	18q21.1	0.402866	2.53364e-21	3.80751e-19
RFC4	3q27.3	0.40258	2.71837e-21	4.05463e-19
NEK2	1q32.3	0.402051	3.09637e-21	4.58423e-19
STING1	5q31.2	-0.402	3.13562e-21	4.60821e-19
CDC25C	5q31.2	0.401888	3.22305e-21	4.70213e-19
YTHDF2	1p35.3	0.401747	3.33699e-21	4.83308e-19
CDCA3	12p13.31	0.401647	3.42024e-21	4.89697e-19
AGO3	1p34.3	0.401635	3.43011e-21	4.89697e-19
NUP205	7q33	0.401574	3.48165e-21	4.9353e-19
AURKB	17p13.1	0.400684	4.33179e-21	6.09714e-19
STIL	1p33	0.400342	4.70934e-21	6.58221e-19
SRSF10	1p36.11	0.400027	5.08635e-21	7.05979e-19
KNTC1	12q24.31	0.39983	5.33811e-21	7.35813e-19
BUB1	2q13	0.39933	6.03019e-21	8.25516e-19
TRIP13	5p15.33	0.399221	6.19203e-21	8.39356e-19
GINS4	8p11.21	0.399206	6.21528e-21	8.39356e-19
RILP	17p13.3	-0.398946	6.62233e-21	8.88325e-19
MTBP	8q24.12	0.398896	6.70252e-21	8.93088e-19
DNMT3A	2p23.3	0.398622	7.16393e-21	9.48248e-19
RACGAP1	12q13.12	0.398549	7.29353e-21	9.59051e-19
PSMC3IP	17q21.2	0.398438	7.49333e-21	9.78883e-19
ZNF695	1q44	0.398381	7.59746e-21	9.86042e-19
ZWINT	10q21.1	0.39787	8.60097e-21	1.10908e-18
TTI1	20q11.23	0.397683	8.99876e-21	1.14829e-18
CENPE	4q24	0.397674	9.01993e-21	1.14829e-18
TEDC2	16p13.3	0.397058	1.04712e-20	1.3246e-18
TRAIP	3p21.31	0.396812	1.11107e-20	1.38945e-18
KIF18B	17q21.31	0.396808	1.11228e-20	1.38945e-18
CKAP5	11p11.2	0.396026	1.34339e-20	1.66772e-18
ORC6	16q11.2	0.395973	1.36066e-20	1.67874e-18
POLE2	14q21.3	0.395593	1.49107e-20	1.82834e-18
SSB	2q31.1	0.395451	1.54287e-20	1.88033e-18
PIMREG	17p13.2	0.395046	1.70049e-20	2.05986e-18
NELFCD	20q13.32	0.394374	1.99841e-20	2.40616e-18
ADGRE5	19p13.12	-0.393944	2.21497e-20	2.65094e-18
NONO	Xq13.1	0.393598	2.40619e-20	2.86266e-18
KIF11	10q23.33	0.393172	2.66407e-20	3.15069e-18
UBE4B	1p36.22	0.392911	2.8354e-20	3.3336e-18
FBXO5	6q25.2	0.392789	2.91904e-20	3.41187e-18
KIAA2013	1p36.22	0.392514	3.11685e-20	3.62188e-18
ATAD2	8q24.13	0.392459	3.15792e-20	3.6484e-18
CENPA	2p23.3	0.392429	3.18072e-20	3.65363e-18
MEST	7q32.2	0.392141	3.40578e-20	3.88978e-18
ATAD5	17q11.2	0.391946	3.56747e-20	4.05131e-18
BLM	15q26.1	0.391807	3.68725e-20	4.16368e-18
HPGD	4q34.1	-0.390749	4.73931e-20	5.32161e-18
NUP107	12q15	0.390715	4.77804e-20	5.33512e-18
SOX4	6p22.3	0.39055	4.96769e-20	5.51606e-18
RBM28	7q32.1	0.390386	5.16453e-20	5.70295e-18
DNA2	10q21.3	0.389926	5.75794e-20	6.32329e-18
CHEK1	11q24.2	0.389682	6.0989e-20	6.66113e-18
SPDL1	5q35.1	0.389321	6.64005e-20	7.21275e-18
SERBP1	1p31.3	0.389273	6.71562e-20	7.25541e-18
E2F1	20q11.22	0.389122	6.9596e-20	7.47858e-18
C1ORF112	1q24.2	0.389071	7.04386e-20	7.52864e-18
TMEM69	1p34.1	0.388955	7.23847e-20	7.69549e-18
CCNB2	15q22.2	0.388924	7.29165e-20	7.71102e-18
UHRF1	19p13.3	0.388873	7.37955e-20	7.7629e-18
MAZ	16p11.2	0.388143	8.76022e-20	9.16705e-18
MELK	9p13.2	0.387915	9.24043e-20	9.61919e-18
EZH2	7q36.1	0.387439	1.03322e-19	1.07e-17
CBX7	22q13.1	-0.387406	1.0411e-19	1.07261e-17
E2F3	6p22.3	0.387372	1.04945e-19	1.07566e-17
FAM72B	1p11.2	0.386618	1.25181e-19	1.27653e-17
VSIG1	Xq22.3	-0.386513	1.28291e-19	1.3016e-17
FOXJ3	1p34.2	0.386182	1.38588e-19	1.39897e-17
RGS3	9q32	-0.386068	1.42314e-19	1.42937e-17
KLF2	19p13.11	-0.385904	1.47853e-19	1.47209e-17
TDG	12q23.3	0.385887	1.48449e-19	1.47209e-17
NCL	2q37.1	0.385877	1.48778e-19	1.47209e-17
PRC1	15q26.1	0.385631	1.57547e-19	1.55118e-17
LSM14B	20q13.33	0.385227	1.73059e-19	1.69555e-17
MCM10	10p13	0.384963	1.84e-19	1.79395e-17
DNMT3B	20q11.21	0.384867	1.88148e-19	1.8189e-17
DENR	12q24.31	0.384862	1.88379e-19	1.8189e-17
POFUT1	20q11.21	0.384623	1.9911e-19	1.91328e-17
MCM3	6p12.2	0.384491	2.0527e-19	1.96303e-17
CCT5	5p15.2	0.384386	2.1034e-19	2.00194e-17
WRNIP1	6p25.2	0.384183	2.20488e-19	2.08857e-17
FAM20A	17q24.2	-0.384143	2.22542e-19	2.09091e-17
FOXM1	12p13.33	0.384137	2.22827e-19	2.09091e-17
ADNP	20q13.13	0.384077	2.25951e-19	2.11032e-17
CCDC34	11p14.1	0.383957	2.32319e-19	2.15971e-17
XPO5	6p21.1	0.383932	2.3364e-19	2.16193e-17
AURKA	20q13.2	0.383627	2.50748e-19	2.30954e-17
CAPN8	1q41	-0.383551	2.55183e-19	2.3396e-17
C1ORF116	1q32.1	-0.383256	2.73146e-19	2.48745e-17
LY86	6p25.1	-0.383246	2.73797e-19	2.48745e-17
HPGDS	4q22.3	-0.383221	2.7535e-19	2.49024e-17
HNRNPL	19q13.2	0.382771	3.05475e-19	2.75024e-17
JAML	11q23.3	-0.38262	3.16304e-19	2.83496e-17
KIF14	1q32.1	0.38232	3.38847e-19	3.01878e-17
KPNA6	1p35.2	0.382287	3.41474e-19	3.01878e-17
XRCC2	7q36.1	0.382281	3.419e-19	3.01878e-17
KAT2B	3p24.3	-0.382269	3.42855e-19	3.01878e-17
USP48	1p36.12	0.382206	3.47891e-19	3.04969e-17
POLQ	3q13.33	0.382157	3.51798e-19	3.07048e-17
SPC25	2q31.1	0.381807	3.81311e-19	3.31359e-17
HMGN2	1p36.11	0.381351	4.23349e-19	3.66297e-17
PRKDC	8q11.21	0.380936	4.65611e-19	4.01128e-17
HJURP	2q37.1	0.380902	4.69247e-19	4.0236e-17
SGO1	3p24.3	0.380885	4.71067e-19	4.0236e-17
PLK4	4q28.1	0.380741	4.86749e-19	4.12918e-17
CPSF3	2p25.1	0.380734	4.8756e-19	4.12918e-17
COA7	1p32.3	0.380654	4.96601e-19	4.18281e-17
DOK4	16q21	-0.380641	4.98078e-19	4.18281e-17
MSI1	12q24.31	0.380124	5.60462e-19	4.68701e-17
DSCC1	8q24.12	0.380017	5.74343e-19	4.78308e-17
MARCHF2	19p13.2	-0.379992	5.77636e-19	4.79055e-17
VIPR1	3p22.1	-0.379953	5.82785e-19	4.81327e-17
GID8	20q13.33	0.379827	5.99793e-19	4.93336e-17
RSC1A1	1p36.21	0.379805	6.02892e-19	4.93852e-17
CIP2A	3q13.13	0.379585	6.33808e-19	5.17058e-17
CDC6	17q21.2	0.378887	7.43037e-19	6.03703e-17
INCENP	11q12.3	0.378712	7.73141e-19	6.25618e-17
NUDC	1p36.11	0.378528	8.06032e-19	6.49603e-17
RFC3	13q13.2	0.3784	8.2983e-19	6.66097e-17
GTSE1	22q13.31	0.378279	8.52958e-19	6.81923e-17
PRPF19	11q12.2	0.37795	9.1906e-19	7.31843e-17
PCNA	20p12.3	0.377832	9.43796e-19	7.48557e-17
CEP78	9q21.2	0.377764	9.58476e-19	7.57196e-17
TACC3	4p16.3	0.377565	1.00282e-18	7.89106e-17
RANBP1	22q11.21	0.377228	1.08211e-18	8.48163e-17
SLC27A1	19p13.11	-0.377029	1.13176e-18	8.83614e-17
SNRPA1	15q26.3	0.37676	1.20268e-18	9.35328e-17
LRRK2	12q12	-0.376646	1.23396e-18	9.55933e-17
SENP1	12q13.11	0.376275	1.34185e-18	1.03551e-16
FEN1	11q12.2	0.376204	1.36332e-18	1.04803e-16
CTSO	4q32.1	-0.376179	1.3709e-18	1.04981e-16
CDC45	22q11.21	0.376	1.42725e-18	1.08879e-16
CCNB1	5q13.2	0.375894	1.46181e-18	1.11092e-16
RUVBL1	3q21.3	0.375715	1.52179e-18	1.15212e-16
GSAP	7q11.23	-0.375167	1.72137e-18	1.29831e-16
NUSAP1	15q14	0.375097	1.74863e-18	1.3139e-16
MLLT11	1q21.3	0.37487	1.83969e-18	1.37715e-16
CHAF1B	21q22.12-q22.13	0.374833	1.8552e-18	1.38248e-16
ILF2	1q21.3	0.37482	1.86065e-18	1.38248e-16
P2RY12	3q25.1	-0.374713	1.90561e-18	1.41064e-16
RAD51AP1	12p13.32	0.374234	2.1214e-18	1.55913e-16
PAICS	4q12	0.374233	2.1218e-18	1.55913e-16
CDK2	12q13.2	0.373921	2.27539e-18	1.66587e-16
RIOK1	6p24.3	0.373795	2.33992e-18	1.70686e-16
AKIRIN1	1p34.3	0.37363	2.42812e-18	1.76476e-16
MUCL3	6p21.33	-0.373596	2.44631e-18	1.77153e-16
PRMT5	14q11.2	0.373316	2.60399e-18	1.87891e-16
FAM72D	1q21.1	0.373157	2.69805e-18	1.93978e-16
LRRC40	1p31.1	0.372612	3.0462e-18	2.18224e-16
E2F6	2p25.1	0.37259	3.06131e-18	2.18523e-16
NOP56	20p13	0.372491	3.12892e-18	2.22554e-16
BEND3	6q21	0.372397	3.19524e-18	2.2577e-16
BIRC5	17q25.3	0.372395	3.19673e-18	2.2577e-16
DDX27	20q13.13	0.372061	3.44271e-18	2.42287e-16
PAK1IP1	6p24.2	0.371832	3.6219e-18	2.54003e-16
ASPM	1q31.3	0.371762	3.67888e-18	2.57097e-16
RCOR2	11q13.1	0.371433	3.95748e-18	2.75603e-16
MAD2L1	4q27	0.370591	4.76726e-18	3.30845e-16
FAS	10q23.31	-0.370511	4.85229e-18	3.35581e-16
AQP1	7p14.3	-0.370264	5.12462e-18	3.53192e-16
SKA3	13q12.11	0.369757	5.72988e-18	3.93551e-16
CBX1	17q21.32	0.369169	6.52116e-18	4.46364e-16
NDC1	1p32.3	0.368778	7.10655e-18	4.84774e-16
CD59	11p13	-0.368652	7.30593e-18	4.96679e-16
DSN1	20q11.23	0.368587	7.41062e-18	5.02088e-16
ARID1A	1p36.11	0.36848	7.58613e-18	5.12243e-16
SCAMP2	15q24.1	-0.368295	7.89971e-18	5.31621e-16
LRPPRC	2p21	0.368193	8.07828e-18	5.41814e-16
ZMYM4	1p34.3	0.367855	8.69804e-18	5.80755e-16
UBE2T	1q32.1	0.367845	8.717e-18	5.80755e-16
TMEM237	2q33.1	0.367766	8.86905e-18	5.88923e-16
CDCA2	8p21.2	0.367616	9.16551e-18	6.06593e-16
XPO1	2p15	0.367425	9.55597e-18	6.30347e-16
PPIH	1p34.2	0.367171	1.01011e-17	6.62396e-16
SGO2	2q33.1	0.367168	1.01081e-17	6.62396e-16
TFDP2	3q23	0.367091	1.02777e-17	6.7131e-16
CKAP2L	2q14.1	0.366742	1.10926e-17	7.22172e-16
CD1E	1q23.1	-0.366539	1.15932e-17	7.52316e-16
CD52	1p36.11	-0.366489	1.1721e-17	7.58151e-16
CKS1B	1q21.3	0.366467	1.17768e-17	7.59299e-16
C5ORF34	5p12	0.366322	1.21527e-17	7.81015e-16
STN1	10q24.33	-0.365464	1.46435e-17	9.38075e-16
FOLR2	11q13.4	-0.365296	1.51889e-17	9.69907e-16
HNRNPD	4q21.22	0.365167	1.56181e-17	9.94134e-16
HELLS	10q23.33	0.36488	1.66196e-17	1.05453e-15
PLK1	16p12.2	0.364791	1.69433e-17	1.07056e-15
SINHCAF	12p11.21	0.364781	1.69795e-17	1.07056e-15
KDF1	1p36.11	0.364371	1.8556e-17	1.16629e-15
DLL3	19q13.2	0.364338	1.86887e-17	1.17094e-15
RAB37	17q25.1	-0.364303	1.88281e-17	1.17599e-15
SELPLG	12q24.11	-0.36415	1.94636e-17	1.2119e-15
DPEP2	16q22.1	-0.364036	1.99449e-17	1.23801e-15
TMPO	12q23.1	0.363974	2.02163e-17	1.25097e-15
CENPO	2p23.3	0.363808	2.09543e-17	1.29263e-15
RAN	12q24.33	0.363633	2.17573e-17	1.33804e-15
TMPO-AS1	12q23.1	0.36343	2.27323e-17	1.39371e-15
EIF4G3	1p36.12	0.363408	2.28401e-17	1.39604e-15
RRM1	11p15.4	0.363254	2.36068e-17	1.43851e-15
NUP155	5p13.2	0.363198	2.38942e-17	1.45159e-15
KIF1B	1p36.22	0.363046	2.46873e-17	1.49522e-15
CX3CR1	3p22.2	-0.362931	2.53063e-17	1.52809e-15
SNRPF	12q23.1	0.362144	2.9969e-17	1.80419e-15
RPAP3	12q13.11	0.362024	3.07496e-17	1.84562e-15
TOPBP1	3q22.1	0.3619	3.15772e-17	1.88962e-15
CD1C	1q23.1	-0.361552	3.40179e-17	2.0296e-15
PARPBP	12q23.2	0.361416	3.50253e-17	2.08349e-15
DHX9	1q25.3	0.361219	3.65309e-17	2.16659e-15
CTSS	1q21.3	-0.360992	3.83466e-17	2.26755e-15
CRTAP	3p22.3	-0.36079	4.00357e-17	2.36045e-15
FCGRT	19q13.33	-0.360658	4.11735e-17	2.4204e-15
TGFBR2	3p24.1	-0.360532	4.22999e-17	2.47932e-15
ABTB1	3q21.3	-0.360282	4.4618e-17	2.60754e-15
UBE2J2	1p36.33	0.36015	4.58873e-17	2.67391e-15
USP1	1p31.3	0.360006	4.73163e-17	2.74916e-15
RBL1	20q11.23	0.359931	4.80794e-17	2.78484e-15
TMEM243	7q21.12	-0.359918	4.82091e-17	2.78484e-15
MCM6	2q21.3	0.359613	5.14366e-17	2.96272e-15
DPH2	1p34.1	0.358829	6.07441e-17	3.48877e-15
CASKIN1	16p13.3	0.358749	6.17872e-17	3.53851e-15
TRMT6	20p12.3	0.358425	6.61771e-17	3.77909e-15
GNG4	1q42.3	0.358082	7.11488e-17	4.05073e-15
KIF4B	5q33.2	0.35807	7.13393e-17	4.05073e-15
SUV39H2	10p13	0.358043	7.17507e-17	4.06255e-15
PDE4A	19p13.2	-0.358023	7.20535e-17	4.06817e-15
CCT6A	7p11.2	0.357605	7.87044e-17	4.43117e-15
GMEB1	1p35.3	0.357554	7.95557e-17	4.46652e-15
ESAM	11q24.2	-0.35739	8.23549e-17	4.61072e-15
TRA2B	3q27.2	0.357253	8.47641e-17	4.73235e-15
ERI3	1p34.1	0.35719	8.59035e-17	4.7826e-15
PHF6	Xq26.2	0.357163	8.63839e-17	4.79598e-15
S1PR4	19p13.3	-0.357003	8.93503e-17	4.94694e-15
CENPW	6q22.32	0.356981	8.97512e-17	4.95127e-15
MAGOH	1p32.3	0.356972	8.9924e-17	4.95127e-15
PRIM1	12q13.3	0.356883	9.163e-17	5.02771e-15
OIP5	15q15.1	0.356873	9.18153e-17	5.02771e-15
SNRPD1	18q11.2	0.356637	9.64931e-17	5.26942e-15
TTPAL	20q13.12	0.356341	1.02701e-16	5.59313e-15
DBF4	7q21.12	0.356271	1.04216e-16	5.66025e-15
CDT1	16q24.3	0.356188	1.06052e-16	5.73108e-15
KPNA2	17q24.2	0.356186	1.06094e-16	5.73108e-15
BRCA1	17q21.31	0.355848	1.13891e-16	6.1357e-15
FUBP1	1p31.1	0.355624	1.19367e-16	6.4134e-15
FAM72A	1q32.1	0.355448	1.23851e-16	6.6365e-15
WDR75	2q32.2	0.355231	1.29589e-16	6.92541e-15
LIG3	17q12	0.355183	1.30916e-16	6.97763e-15
ZNF286A	17p12	0.355125	1.32498e-16	7.03916e-15
ALOX5	10q11.21	-0.355115	1.32774e-16	7.03916e-15
HLTF	3q24	0.354815	1.41378e-16	7.47547e-15
XRCC5	2q35	0.354774	1.42598e-16	7.52005e-15
RNH1	11p15.5	-0.354637	1.46751e-16	7.70996e-15
FIP1L1	4q12	0.354629	1.4697e-16	7.70996e-15
IL37	2q14.1	-0.354609	1.47606e-16	7.72307e-15
HLA-DPB1	6p21.32	-0.354547	1.49518e-16	7.80191e-15
YRDC	1p34.3	0.354535	1.49894e-16	7.80191e-15
GANC	15q15.1	-0.354461	1.52224e-16	7.9026e-15
KIF18A	11p14.1	0.354071	1.65118e-16	8.54977e-15
FANCM	14q21.2	0.353935	1.69877e-16	8.77344e-15
DHX57	2p22.1	0.353911	1.70729e-16	8.79473e-15
TMEM37	2q14.2	-0.353768	1.75873e-16	9.03644e-15
C1QTNF7	4p15.32	-0.35366	1.79888e-16	9.21905e-15
LTC4S	5q35.3	-0.353634	1.80845e-16	9.24438e-15
ANXA11	10q22.3	-0.353606	1.81925e-16	9.27584e-15
MTFR2	6q23.3	0.353511	1.85548e-16	9.4365e-15
NAPSA	19q13.33	-0.353498	1.86046e-16	9.43781e-15
PBK	8p21.1	0.353397	1.90005e-16	9.61425e-15
EPDR1	7p14.1	-0.353248	1.95959e-16	9.87154e-15
CLGN	4q31.1	0.353234	1.96526e-16	9.87154e-15
HSPD1	2q33.1	0.353233	1.96571e-16	9.87154e-15
FCER1A	1q23.2	-0.353134	2.00657e-16	1.00514e-14
SLC40A1	2q32.2	-0.353095	2.02278e-16	1.01073e-14
CEP76	18p11.21	0.353065	2.03548e-16	1.01454e-14
TRIM22	11p15.4	-0.352924	2.09624e-16	1.04175e-14
GGTA1	9q33.2	-0.352914	2.10048e-16	1.04175e-14
ZWILCH	15q22.31	0.352899	2.1068e-16	1.04229e-14
GMPS	3q25.31	0.352817	2.14318e-16	1.05767e-14
SEPHS1	10p13	0.352295	2.38815e-16	1.17566e-14
PPAT	4q12	0.352178	2.44659e-16	1.20148e-14
GPC2	7q22.1	0.352136	2.46819e-16	1.20911e-14
ZNF146	19q13.1	0.35208	2.49652e-16	1.22e-14
GMNN	6p22.3	0.351899	2.59188e-16	1.26157e-14
PFDN4	20q13.2	0.351895	2.59422e-16	1.26157e-14
FARSB	2q36.1	0.351878	2.60334e-16	1.26293e-14
SMC2	9q31.1	0.351808	2.64095e-16	1.27808e-14
UBE2C	20q13.12	0.351795	2.64834e-16	1.27856e-14
EFCC1	3q21.3	-0.351669	2.71806e-16	1.30906e-14
ADIRF	10q23.2	-0.351553	2.7841e-16	1.33764e-14
BTF3L4	1p32.3	0.351409	2.86802e-16	1.37466e-14
CDKN3	14q22.2	0.35132	2.92154e-16	1.39696e-14
RHEX	1q32.1	-0.351231	2.9757e-16	1.41946e-14
C10ORF95	10q24.32	-0.351116	3.04653e-16	1.44979e-14
SMIM13	6p24.2	0.351101	3.05621e-16	1.45094e-14
ENO1	1p36.23	0.351071	3.07497e-16	1.45638e-14
RASGRP4	19q13.2	-0.351019	3.10847e-16	1.46877e-14
CD37	19q13.33	-0.350995	3.12404e-16	1.47265e-14
DEPDC1B	5q12.1	0.350305	3.60085e-16	1.69341e-14
SFTA1P	10p14	-0.349771	4.01779e-16	1.88506e-14
ACP5	19p13.2	-0.34959	4.16997e-16	1.95188e-14
CA2	8q21.2	-0.349578	4.18035e-16	1.95216e-14
TSPAN4	11p15.5	-0.348508	5.20403e-16	2.42454e-14
CHRNA9	4p14	0.348322	5.40518e-16	2.5124e-14
MMS22L	6q16.1	0.348184	5.55937e-16	2.57808e-14
FAM136A	2p13.3	0.347823	5.98436e-16	2.76873e-14
MRPL37	1p32.3	0.347807	6.00446e-16	2.77162e-14
SPN	16p11.2	-0.347734	6.09402e-16	2.80648e-14
TYMS	18p11.32	0.347594	6.26988e-16	2.88083e-14
RAD21	8q24.11	0.347526	6.35733e-16	2.91431e-14
GINS2	16q24.1	0.347308	6.64639e-16	3.03985e-14
ABCC3	17q21.33	-0.346997	7.07967e-16	3.23062e-14
ACTG1P25	1q32.1	0.346954	7.14263e-16	3.25193e-14
SLC16A5	17q25.1	-0.346891	7.23435e-16	3.2862e-14
PLAC9	10q22.3	-0.34687	7.26548e-16	3.29286e-14
CSTF3	11p13	0.346852	7.29133e-16	3.2971e-14
CCNDBP1	15q15.2	-0.346658	7.58416e-16	3.42178e-14
KNSTRN	15q15.1	0.346244	8.24819e-16	3.7058e-14
ZC3HC1	7q32.2	0.346243	8.25078e-16	3.7058e-14
EEF1E1	6p24.3	0.346097	8.49787e-16	3.80822e-14
KPNB1	17q21.32	0.346022	8.62791e-16	3.85785e-14
LYL1	19p13.13	-0.345952	8.75093e-16	3.90413e-14
C4ORF46	4q32.1	0.345869	8.89958e-16	3.9616e-14
TPK1	7q35	-0.345781	9.0592e-16	4.02369e-14
HNMT	2q22.1	-0.345723	9.16693e-16	4.06251e-14
SLCO2B1	11q13.4	-0.345347	9.89109e-16	4.37375e-14
HILPDA	7q32.1	0.345314	9.95583e-16	4.39265e-14
CENPS	1p36.22	0.345044	1.05142e-15	4.62879e-14
SPATS2	12q13.12	0.34497	1.06722e-15	4.68804e-14
GPA33	1q24.1	-0.344939	1.07395e-15	4.70723e-14
GEMIN2	14q21.1	0.344894	1.08376e-15	4.73984e-14
IMMT	2p11.2	0.344743	1.11727e-15	4.87575e-14
TK2	16q21	-0.344655	1.13721e-15	4.95127e-14
CDC42EP1	22q13.1	-0.344645	1.13953e-15	4.95127e-14
RNFT2	12q24.22	0.344554	1.1607e-15	5.03231e-14
MVP	16p11.2	-0.34448	1.17802e-15	5.09635e-14
CCRL2	3p21.31	-0.344466	1.18129e-15	5.09945e-14
PIGU	20q11.22	0.344452	1.18476e-15	5.09976e-14
PSMD3	17q21.1	0.344445	1.18647e-15	5.09976e-14
ATP10A	15q12	-0.344114	1.26816e-15	5.43921e-14
SFXN3	10q24.31	-0.344009	1.29516e-15	5.54314e-14
MKI67	10q26.2	0.343865	1.33309e-15	5.69328e-14
PHGDH	1p12	0.34367	1.3865e-15	5.90875e-14
SUV39H1	Xp11.23	0.343609	1.40356e-15	5.96873e-14
ZNF3	7q22.1	0.34346	1.44605e-15	6.13636e-14
PLEKHM1	17q21.31	-0.343433	1.45389e-15	6.15656e-14
EPOP	17q12	0.343286	1.49742e-15	6.32748e-14
ADGRA3	4p15.2	0.343016	1.58073e-15	6.66543e-14
SLC39A8	4q24	-0.342992	1.58842e-15	6.68373e-14
WNK2	9q22.31	0.342907	1.61572e-15	6.78432e-14
ARHGEF39	9p13.3	0.342853	1.63306e-15	6.84275e-14
CCNF	16p13.3	0.34279	1.65378e-15	6.91509e-14
SRSF9	12q24.31	0.34276	1.66395e-15	6.94309e-14
PAWR	12q21.2	0.342597	1.71908e-15	7.15819e-14
STIP1	11q13.1	0.342572	1.72773e-15	7.17925e-14
TBC1D7	6p24.1	0.342527	1.74339e-15	7.22927e-14
AGBL5	2p23.3	0.342486	1.75748e-15	7.27261e-14
MAD2L2	1p36.22	0.342343	1.80861e-15	7.46873e-14
SBK1	16p12.1	0.342232	1.84904e-15	7.61124e-14
C1ORF162	1p13.2	-0.342228	1.85073e-15	7.61124e-14
PITHD1	1p36.11	0.342176	1.86993e-15	7.67441e-14
ARHGAP11A	15q13.3	0.341888	1.98051e-15	8.11158e-14
RASSF5	1q32.1	-0.341764	2.03015e-15	8.29252e-14
GTF3C2	2p23.3	0.341757	2.03299e-15	8.29252e-14
FAXDC2	5q33.2	-0.341723	2.04674e-15	8.3316e-14
GANAB	11q12.3	0.341414	2.17685e-15	8.84324e-14
PAXIP1	7q36.2	0.34127	2.24001e-15	9.08136e-14
RMI2	16p13.13	0.341221	2.26206e-15	9.1522e-14
CCNA2	4q27	0.34076	2.47932e-15	1.0011e-13
L2HGDH	14q21.3	0.340733	2.49273e-15	1.00448e-13
APEX1	14q11.2	0.340556	2.58161e-15	1.0382e-13
CCL23	17q12	-0.340423	2.65058e-15	1.0638e-13
CDKAL1	6p22.3	0.340186	2.7783e-15	1.11282e-13
HLA-DMA	6p21.32	-0.340082	2.8362e-15	1.13374e-13
DOK2	8p21.3	-0.339983	2.89242e-15	1.15391e-13
MICOS10	1p36.13	0.339835	2.97847e-15	1.18587e-13
UBE2S	19q13.42	0.339611	3.11361e-15	1.23721e-13
KIF20B	10q23.31	0.339577	3.13436e-15	1.24298e-13
GPATCH3	1p36.11	0.339262	3.33578e-15	1.32024e-13
RIPK3	14q12	-0.339056	3.47438e-15	1.37238e-13
UBE2V2	8q11.21	0.338838	3.62742e-15	1.43001e-13
PPM1M	3p21.2	-0.338779	3.66975e-15	1.44381e-13
CFD	19p13.3	-0.338769	3.67689e-15	1.44381e-13
UBA7	3p21.31	-0.338682	3.74055e-15	1.46444e-13
DNAJC9	10q22.2	0.338677	3.74409e-15	1.46444e-13
RAMP3	7p13	-0.338642	3.7707e-15	1.47175e-13
TRANK1	3p22.2	-0.338632	3.77749e-15	1.47175e-13
TBC1D31	8q24.13	0.338423	3.93632e-15	1.53065e-13
PLD4	14q32.33	-0.338184	4.12603e-15	1.60079e-13
SUZ12	17q11.2	0.338176	4.13272e-15	1.60079e-13
EMB	5q11.1	-0.338122	4.17695e-15	1.61265e-13
TUBA1B	12q13.12	0.338119	4.17947e-15	1.61265e-13
PTK2B	8p21.2	-0.338105	4.19133e-15	1.61411e-13
TAF2	8q24.12	0.338067	4.22263e-15	1.62303e-13
SCML2	Xp22.13	0.337983	4.29305e-15	1.64693e-13
RRAS	19q13.33	-0.337912	4.35341e-15	1.66689e-13
JARID2	6p22.3	0.33768	4.55609e-15	1.74116e-13
ST3GAL5	2p11.2	-0.337636	4.59565e-15	1.75292e-13
HLA-DPA1	6p21.32	-0.337622	4.6087e-15	1.75455e-13
EME1	17q21.33	0.337453	4.76379e-15	1.81015e-13
HOPX	4q12	-0.337344	4.86716e-15	1.84592e-13
HMMR	5q34	0.336947	5.26108e-15	1.99154e-13
KIF22	16p11.2	0.336648	5.57826e-15	2.10761e-13
FANCD2	3p25.3	0.336608	5.62249e-15	2.12031e-13
FGD2	6p21.2	-0.33655	5.68695e-15	2.14059e-13
POLA2	11q13.1	0.336526	5.71299e-15	2.14634e-13
SUDS3	12q24.23	0.336503	5.73944e-15	2.14889e-13
DDX55	12q24.31	0.336501	5.74127e-15	2.14889e-13
ACTL6A	3q26.33	0.336446	5.80317e-15	2.168e-13
U2AF2	19q13.42	0.336263	6.01461e-15	2.2428e-13
RBBP7	Xp22.2	0.335952	6.39121e-15	2.37879e-13
CAD	2p23.3	0.335831	6.54387e-15	2.43108e-13
HEXA-AS1	15q23	-0.335815	6.56495e-15	2.43439e-13
GGH	8q12.3	0.335793	6.59327e-15	2.44036e-13
DHX15	4p15.2	0.335445	7.05658e-15	2.60702e-13
HNRNPA2B1	7p15.2	0.335356	7.17986e-15	2.64578e-13
PHLDA3	1q32.1	-0.33535	7.18797e-15	2.64578e-13
BANK1	4q24	-0.335313	7.23985e-15	2.65998e-13
CD33	19q13.41	-0.335173	7.43981e-15	2.72843e-13
MTA2	11q12.3	0.334972	7.7374e-15	2.83237e-13
CAPG	2p11.2	-0.334859	7.90865e-15	2.88976e-13
CD74	5q33.1	-0.334779	8.0323e-15	2.92959e-13
EIF3I	1p35.2	0.3347	8.15628e-15	2.96939e-13
DNAJC8	1p35.3	0.334677	8.19333e-15	2.97746e-13
PTMA	2q37.1	0.334648	8.24028e-15	2.98908e-13
RHOG	11p15.4	-0.334594	8.32614e-15	3.01476e-13
TREM2	6p21.1	-0.334456	8.55355e-15	3.0915e-13
ZMYND15	17p13.2	-0.33395	9.43615e-15	3.40434e-13
SMPD4	2q21.1	0.3339	9.5264e-15	3.43071e-13
HLF	17q22	-0.33387	9.58226e-15	3.44462e-13
TAF11	6p21.31	0.333841	9.6366e-15	3.45793e-13
MARCKSL1	1p35.1	0.333739	9.82968e-15	3.52089e-13
TXNIP	1q21.1	-0.333489	1.0317e-14	3.68517e-13
CKAP2	13q14.3	0.333478	1.03393e-14	3.68517e-13
CCR6	6q27	-0.333475	1.03436e-14	3.68517e-13
GPR108	19p13.3	-0.333391	1.05146e-14	3.73943e-13
HSD17B11	4q22.1	-0.333261	1.07823e-14	3.82783e-13
DRGX	10q11.23	-0.333105	1.11124e-14	3.93801e-13
HROB	17q21.31	0.333054	1.12215e-14	3.96961e-13
PCLAF	15q22.31	0.333038	1.12554e-14	3.9746e-13
RMDN3	15q15.1	-0.332954	1.14404e-14	4.0328e-13
ZBTB12	6p21.33	0.332809	1.17659e-14	4.14023e-13
ZSCAN20	1p35.1	0.332763	1.18703e-14	4.16963e-13
SH2D3C	9q34.11	-0.332617	1.22097e-14	4.28132e-13
CTSE	1q32.1	-0.332462	1.25807e-14	4.40369e-13
PSMG1	21q22.2	0.332444	1.26245e-14	4.41128e-13
GMIP	19p13.11	-0.3324	1.27301e-14	4.44044e-13
CDC5L	6p21.1	0.33225	1.31039e-14	4.56284e-13
E2F8	11p15.1	0.332011	1.37208e-14	4.76934e-13
PARP2	14q11.2	0.331865	1.41134e-14	4.89732e-13
PSMD11	17q11.2	0.331737	1.44641e-14	5.01028e-13
TLR3	4q35.1	-0.331512	1.51047e-14	5.22313e-13
R3HDM1	2q21.3	0.33111	1.63157e-14	5.63217e-13
ADH1B	4q23	-0.3311	1.63475e-14	5.63341e-13
YBX1	1p34.2	0.331047	1.65151e-14	5.68137e-13
TNXB	6p21.33-p21.32	-0.330861	1.71123e-14	5.87669e-13
GSTM5	1p13.3	-0.330779	1.73853e-14	5.95929e-13
TPRKB	2p13.1	0.330771	1.74124e-14	5.95929e-13
FAAP24	19q13.11	0.330616	1.79364e-14	6.12811e-13
PHYKPL	5q35.3	-0.330586	1.80392e-14	6.15273e-13
PGAM5	12q24.33	0.330376	1.87783e-14	6.39389e-13
DTL	1q32.3	0.33035	1.88724e-14	6.41502e-13
MTCH2	11p11.2	0.330257	1.92118e-14	6.50947e-13
COLEC12	18p11.32	-0.330256	1.92154e-14	6.50947e-13
ABCA3	16p13.3	-0.330042	2.00162e-14	6.76926e-13
EDA2R	Xq12	-0.33	2.01787e-14	6.81271e-13
NEMP1	12q13.3	0.329983	2.02457e-14	6.82377e-13
ABHD14B	3p21.2	-0.329783	2.10312e-14	7.07661e-13
FBXO45	3q29	0.32958	2.18631e-14	7.34416e-13
CD300LF	17q25.1	-0.329501	2.21934e-14	7.4426e-13
PAPOLA	14q32.2	0.329426	2.2515e-14	7.5378e-13
CDK1	10q21.2	0.329192	2.35412e-14	7.8682e-13
ASF1B	19p13.12	0.32918	2.35959e-14	7.8733e-13
WDR12	2q33.2	0.329019	2.43283e-14	8.10415e-13
DTYMK	2q37.3	0.328989	2.44693e-14	8.13755e-13
DDIAS	11q14.1	0.328953	2.46388e-14	8.1714e-13
LTV1	6q24.2	0.32895	2.46528e-14	8.1714e-13
ITM2A	Xq21.1	-0.328922	2.4783e-14	8.20096e-13
ANAPC7	12q24.11	0.328716	2.57729e-14	8.51445e-13
KRR1	12q21.2	0.32858	2.64469e-14	8.72268e-13
ADGRF5	6p12.3	-0.328516	2.67712e-14	8.81511e-13
ARHGAP31	3q13.32-q13.33	-0.328416	2.72845e-14	8.96934e-13
FKBP3	14q21.2	0.328373	2.75095e-14	9.02844e-13
RECQL4	8q24.3	0.328347	2.76484e-14	9.05914e-13
H2AZ1	4q23	0.328313	2.78227e-14	9.10136e-13
BRIX1	5p13.2	0.328175	2.85629e-14	9.32822e-13
FAF1	1p32.3	0.328128	2.88205e-14	9.397e-13
KIF1A	2q37.3	0.328092	2.90167e-14	9.44556e-13
ZBTB8B	1p35.1	0.328002	2.95176e-14	9.59297e-13
PRPF38A	1p32.3	0.327934	2.99005e-14	9.69691e-13
PSMD2	3q27.1	0.327928	2.99344e-14	9.69691e-13
TET1	10q21.3	0.327891	3.01451e-14	9.74937e-13
CSRP2	12q21.2	0.327876	3.023e-14	9.76103e-13
COPG2	7q32.2	0.327728	3.10878e-14	1.00218e-12
INMT	7p14.3	-0.327658	3.15069e-14	1.01406e-12
ARHGDIB	12p12.3	-0.327607	3.18121e-14	1.02223e-12
TCF21	6q23.2	-0.327536	3.22444e-14	1.03446e-12
PSMD1	2q37.1	0.3275	3.24621e-14	1.03978e-12
PEDS1	20q13.13	0.327458	3.27189e-14	1.04632e-12
POLA1	Xp22.11-p21.3	0.327389	3.31514e-14	1.05846e-12
ACSM5	16p12.3	-0.32717	3.45553e-14	1.10153e-12
MARK1	1q41	0.327154	3.46572e-14	1.10301e-12
ABI3BP	3q12.2	-0.326673	3.79575e-14	1.20613e-12
PRR11	17q22	0.326431	3.97249e-14	1.26029e-12
CD1A	1q23.1	-0.32641	3.98877e-14	1.26345e-12
STAT5A	17q21.2	-0.326316	4.05982e-14	1.28392e-12
PEX10	1p36.32	0.326254	4.10782e-14	1.29705e-12
E2F7	12q21.2	0.326159	4.1819e-14	1.31835e-12
TLR2	4q31.3	-0.326104	4.22516e-14	1.32989e-12
MFNG	22q13.1	-0.326062	4.25913e-14	1.33848e-12
FMO5	1q21.1	-0.326053	4.2661e-14	1.33856e-12
ADAMTS8	11q24.3	-0.325966	4.33613e-14	1.3584e-12
MRPL42	12q22	0.325934	4.36286e-14	1.36464e-12
MDC1	6p21.33	0.325855	4.42788e-14	1.38281e-12
THRAP3	1p34.3	0.325748	4.51804e-14	1.40877e-12
NRGN	11q24.2	-0.325723	4.53908e-14	1.41313e-12
LIPA	10q23.31	-0.325269	4.94407e-14	1.53681e-12
GABPB1	15q21.2	0.325245	4.9662e-14	1.5413e-12
MIR924HG	18q12.2-q12.3	0.32497	5.22939e-14	1.62046e-12
GHDC	17q21.2	-0.324844	5.35373e-14	1.65642e-12
LGALS3	14q22.3	-0.324702	5.4983e-14	1.69812e-12
HP1BP3	1p36.12	0.324695	5.50548e-14	1.69812e-12
GINS3	16q21	0.324344	5.87975e-14	1.81076e-12
SELENOI	2p23.3	0.324326	5.89929e-14	1.81399e-12
CCNE2	8q22.1	0.323824	6.47954e-14	1.98935e-12
MAPRE1	20q11.21	0.323579	6.78284e-14	2.07927e-12
NUDT18	8p21.3	-0.323524	6.85238e-14	2.09738e-12
TUBA1C	12q13.12	0.323256	7.20362e-14	2.20151e-12
ESCO2	8p21.1	0.323126	7.3806e-14	2.25215e-12
KMT5A	12q24.31	0.323043	7.49519e-14	2.28363e-12
CMSS1	3q12.1	0.322901	7.69583e-14	2.34119e-12
CH25H	10q23.31	-0.322833	7.79504e-14	2.3661e-12
CRYL1	13q12.11	-0.322828	7.80135e-14	2.3661e-12
TMEM163	2q21.3	-0.322775	7.87947e-14	2.38617e-12
DONSON	21q22.11	0.322722	7.95689e-14	2.40596e-12
SCARF1	17p13.3	-0.322696	7.99512e-14	2.41387e-12
DEK	6p22.3	0.322667	8.03937e-14	2.42357e-12
PARK7	1p36.23	0.322628	8.09676e-14	2.4372e-12
NUP153	6p22.3	0.322618	8.11313e-14	2.43845e-12
ARRDC4	15q26.2	-0.322553	8.21059e-14	2.46404e-12
EBNA1BP2	1p34.2	0.322511	8.2755e-14	2.4798e-12
CTDSPL	3p22.2	-0.322479	8.32512e-14	2.48851e-12
POC1A	3p21.2	0.322476	8.32946e-14	2.48851e-12
CAT	11p13	-0.322456	8.36018e-14	2.49283e-12
FGD1	Xp11.22	0.322451	8.3689e-14	2.49283e-12
C1ORF174	1p36.32	0.322323	8.56985e-14	2.54889e-12
MTA1	14q32.33	0.322271	8.6528e-14	2.56974e-12
CABYR	18q11.2	0.322221	8.73407e-14	2.59003e-12
PKMYT1	16p13.3	0.322102	8.92786e-14	2.64357e-12
YEATS2	3q27.1	0.322082	8.96186e-14	2.64971e-12
HLA-DRA	6p21.32	-0.321984	9.12571e-14	2.69417e-12
RAD51	15q15.1	0.3219	9.2688e-14	2.73238e-12
UBL3	13q12.3	-0.321834	9.38371e-14	2.76218e-12
RASSF2	20p13	-0.321667	9.67769e-14	2.84054e-12
CDH24	14q11.2	0.321667	9.67834e-14	2.84054e-12
CD4	12p13.31	-0.321445	1.00842e-13	2.95532e-12
MRPL47	3q26.33	0.321392	1.01832e-13	2.97996e-12
WNK3	Xp11.22	0.321358	1.02484e-13	2.99466e-12
MGME1	20p11.23	0.321028	1.08937e-13	3.17856e-12
FERMT3	11q13.1	-0.320945	1.10613e-13	3.22278e-12
RRP1B	21q22.3	0.320906	1.11426e-13	3.24172e-12
SNRNP200	2q11.2	0.320876	1.12036e-13	3.25476e-12
PSMB5	14q11.2	0.320814	1.13319e-13	3.28251e-12
MFAP4	17p11.2	-0.320814	1.1332e-13	3.28251e-12
KNL1	15q15.1	0.320344	1.23602e-13	3.57516e-12
DDX52	17q12	0.320329	1.23943e-13	3.57985e-12
PTGER4	5p13.1	-0.320316	1.2423e-13	3.58296e-12
CENPN	16q23.2	0.320242	1.25943e-13	3.62711e-12
ZNF367	9q22.32	0.320185	1.27257e-13	3.6597e-12
TUBG1	17q21.31	0.320175	1.27506e-13	3.66158e-12
TNFAIP8L2	1q21.3	-0.320147	1.28152e-13	3.67486e-12
PRKAA2	1p32.2	0.320118	1.28843e-13	3.68937e-12
NARS2	11q14.1	0.320096	1.29363e-13	3.69898e-12
CENPL	1q25.1	0.319997	1.31747e-13	3.76176e-12
CENPU	4q35.1	0.319989	1.31945e-13	3.76203e-12
BTK	Xq22.1	-0.31992	1.33641e-13	3.80495e-12
GAPT	5q11.2	-0.319907	1.33959e-13	3.8086e-12
HLA-DRB5	6p21.32	-0.319864	1.35023e-13	3.83044e-12
NLRC4	2p22.3	-0.31986	1.35111e-13	3.83044e-12
H3C2	6p22.2	0.319828	1.35921e-13	3.84795e-12
PPM1G	2p23.3	0.319759	1.37661e-13	3.8917e-12
ITIH5	10p14	-0.31974	1.38126e-13	3.89932e-12
EMCN	4q24	-0.319686	1.39509e-13	3.93282e-12
RPN2	20q11.23	0.319665	1.40042e-13	3.94227e-12
CASS4	20q13.31	-0.319624	1.41107e-13	3.96666e-12
IQCC	1p35.2	0.319569	1.42554e-13	4.00172e-12
POLE	12q24.33	0.319193	1.52752e-13	4.28199e-12
CHD7	8q12.2	0.319142	1.54164e-13	4.31551e-12
CEP55	10q23.33	0.319133	1.54422e-13	4.3167e-12
CD300LG	17q21.31	-0.318961	1.5939e-13	4.44934e-12
FXYD1	19q13.12	-0.318952	1.59645e-13	4.45026e-12
MPHOSPH10	2p13.3	0.318733	1.66171e-13	4.62572e-12
MS4A2	11q12.1	-0.318666	1.68233e-13	4.6766e-12
IPO9	1q32.1	0.318588	1.70653e-13	4.73729e-12
MYL6B	12q13.2	0.318572	1.71158e-13	4.7447e-12
PSMD14	2q24.2	0.318551	1.71814e-13	4.75629e-12
RFC2	7q11.23	0.318542	1.7211e-13	4.75791e-12
CREBL2	12p13.1	-0.318526	1.72602e-13	4.76492e-12
TLR5	1q41	-0.318433	1.75562e-13	4.83995e-12
MSI2	17q22	0.318272	1.80827e-13	4.97823e-12
PRAM1	19p13.2	-0.318248	1.81622e-13	4.99323e-12
AGRP	16q22.1	-0.317969	1.91106e-13	5.24676e-12
FAT4	4q28.1	-0.317829	1.96054e-13	5.37521e-12
HLA-DMB	6p21.32	-0.317814	1.96617e-13	5.38327e-12
MS4A7	11q12.2	-0.317746	1.99081e-13	5.44328e-12
CCDC85A	2p16.1	-0.317729	1.9969e-13	5.45247e-12
ABCF1	6p21.33	0.317708	2.0044e-13	5.46549e-12
GNG7	19p13.3	-0.317617	2.03826e-13	5.55023e-12
LST1	6p21.33	-0.31759	2.04799e-13	5.56915e-12
JADE3	Xp11.3	0.317565	2.05758e-13	5.5869e-12
IRF8	16q24.1	-0.317558	2.06011e-13	5.5869e-12
SPINDOC	11q13.1	0.317451	2.10071e-13	5.68927e-12
DHX36	3q25.2	0.31744	2.1048e-13	5.69264e-12
DENND1C	19p13.3	-0.317209	2.19545e-13	5.92979e-12
FXYD5	19q13.12	-0.317124	2.22962e-13	6.01394e-12
NUP93	16q13	0.316976	2.2907e-13	6.17039e-12
DENND3	8q24.3	-0.316928	2.31064e-13	6.21571e-12
CFAP20DC	3p14.2	0.316853	2.34246e-13	6.29283e-12
DIAPH3	13q21.2	0.316812	2.36027e-13	6.33218e-12
IGSF6	16p12.2	-0.316697	2.40996e-13	6.45681e-12
INPP5K	17p13.3	-0.316677	2.41881e-13	6.47186e-12
PUM1	1p35.2	0.316641	2.43444e-13	6.50496e-12
DBN1	5q35.3	0.316616	2.44562e-13	6.52159e-12
GIMAP1	7q36.1	-0.316613	2.44719e-13	6.52159e-12
ARHGAP11B	15q13.2	0.316587	2.45857e-13	6.54321e-12
PDE4C	19p13.11	-0.316407	2.54028e-13	6.75167e-12
CEACAM21	19q13.2	-0.31623	2.62323e-13	6.96288e-12
YARS1	1p35.1	0.316205	2.63524e-13	6.98549e-12
GGTLC1	20p11.21	-0.315951	2.75951e-13	7.30522e-12
LMF1	16p13.3	-0.315889	2.79085e-13	7.37841e-12
ABHD11-AS1	7q11.23	-0.315871	2.79978e-13	7.39223e-12
ARHGEF6	Xq26.3	-0.315787	2.84269e-13	7.49561e-12
NCAPD3	11q25	0.315762	2.85571e-13	7.52005e-12
ACAA1	3p22.2	-0.315404	3.04688e-13	8.0129e-12
TPSB2	16p13.3	-0.315334	3.08583e-13	8.10466e-12
CYTH1	17q25.3	-0.31528	3.11618e-13	8.17364e-12
HYLS1	11q24.2	0.315243	3.13711e-13	8.21774e-12
MTF2	1p22.1	0.315224	3.14803e-13	8.23556e-12
PTBP2	1p21.3	0.315089	3.22594e-13	8.42834e-12
CUX1	7q22.1	-0.314994	3.28147e-13	8.56225e-12
SMARCE1	17q21.2	0.314985	3.28668e-13	8.56465e-12
HLA-DRB1	6p21.32	-0.314922	3.32455e-13	8.65206e-12
PTCRA	6p21.1	-0.314836	3.37681e-13	8.77662e-12
YWHAQ	2p25.1	0.314795	3.40156e-13	8.82947e-12
HLA-DQB2	6p21.32	-0.314673	3.47764e-13	9.01526e-12
C19ORF48	19q13.33	0.314548	3.55649e-13	9.20771e-12
ADRA2A	10q25.2	-0.314462	3.61267e-13	9.34106e-12
STK35	20p13	0.314426	3.63593e-13	9.38162e-12
KIAA1549	7q34	0.314423	3.63774e-13	9.38162e-12
REPS1	6q24.1	0.314337	3.69467e-13	9.51615e-12
GHRL	3p25.3	-0.314324	3.70332e-13	9.52616e-12
FCGBP	19q13.2	-0.314268	3.74067e-13	9.60987e-12
TCP1	6q25.3	0.314106	3.85159e-13	9.88213e-12
SPI1	11p11.2	-0.313895	4.00114e-13	1.02527e-11
FANCA	16q24.3	0.313719	4.12964e-13	1.05684e-11
CCT2	12q15	0.313635	4.19215e-13	1.07146e-11
ICAM2	17q23.3	-0.313487	4.3055e-13	1.09783e-11
SRSF1	17q22	0.313486	4.30627e-13	1.09783e-11
ITM2B	13q14.2	-0.313462	4.32521e-13	1.10125e-11
NPC2	14q24.3	-0.313423	4.35522e-13	1.10748e-11
NAA15	4q31.1	0.313403	4.37093e-13	1.11006e-11
PIK3R6	17p13.1	-0.313312	4.44281e-13	1.12688e-11
GLRX5	14q32.13	0.313259	4.48515e-13	1.13618e-11
CD200R1	3q13.2	-0.313046	4.65982e-13	1.17893e-11
TLR7	Xp22.2	-0.312963	4.72975e-13	1.19511e-11
CHD4	12p13.31	0.312889	4.79296e-13	1.20956e-11
OSCAR	19q13.42	-0.312829	4.84486e-13	1.22111e-11
ARL6IP5	3p14.1	-0.312762	4.90341e-13	1.23431e-11
C17ORF75	17q11.2	0.312743	4.92013e-13	1.23651e-11
DNM1L	12p11.21	0.312738	4.92451e-13	1.23651e-11
MTHFD2	2p13.1	0.312378	5.25287e-13	1.3173e-11
RNF125	18q12.1	-0.312366	5.26405e-13	1.31845e-11
FUS	16p11.2	0.31226	5.36489e-13	1.34203e-11
CCDC150	2q33.1	0.31224	5.38384e-13	1.34509e-11
FGD5	3p25.1	-0.312149	5.47235e-13	1.36549e-11
PARP3	3p21.2	-0.312074	5.5462e-13	1.38064e-11
ACKR1	1q23.2	-0.312073	5.54687e-13	1.38064e-11
ACE	17q23.3	-0.312034	5.58616e-13	1.38869e-11
DPYSL2	8p21.2	-0.311917	5.70402e-13	1.41623e-11
MIX23	3q21.1	0.311901	5.72013e-13	1.41846e-11
PARP8	5q11.1	-0.311877	5.74472e-13	1.4228e-11
TDP1	14q32.11	0.3118	5.82446e-13	1.43967e-11
C11ORF96	11p11.2	-0.311797	5.82725e-13	1.43967e-11
NSUN2	5p15.31	0.311765	5.86132e-13	1.44552e-11
FANCG	9p13.3	0.311761	5.8654e-13	1.44552e-11
UQCRH	1p33	0.311719	5.90869e-13	1.4544e-11
VSIR	10q22.1	-0.311644	5.98903e-13	1.47236e-11
SMARCA2	9p24.3	-0.311615	6.01975e-13	1.47809e-11
STRAP	12p12.3	0.311561	6.07843e-13	1.49067e-11
RFWD3	16q23.1	0.311319	6.34663e-13	1.55454e-11
ZMYM1	1p34.3	0.311295	6.37277e-13	1.55903e-11
YPEL2	17q22	-0.311232	6.44529e-13	1.57484e-11
XXYLT1	3q29	0.311224	6.45496e-13	1.57528e-11
OTOA	16p12.2	-0.311161	6.52724e-13	1.59098e-11
YY1	14q32.2	0.31113	6.56288e-13	1.59771e-11
IFITM2	11p15.5	-0.311094	6.60509e-13	1.60603e-11
TRADD	16q22.1	-0.310661	7.13457e-13	1.73267e-11
HMGA1	6p21.31	0.310625	7.18038e-13	1.74168e-11
UQCRHL	1p36.21	0.310445	7.41414e-13	1.79543e-11
CLPB	11q13.4	0.31044	7.41997e-13	1.79543e-11
RACGAP1P1	12q12	0.310355	7.53313e-13	1.81986e-11
MAGEA6	Xq28	0.310351	7.53911e-13	1.81986e-11
WDR43	2p23.2	0.310121	7.85325e-13	1.8934e-11
TMC8	17q25.3	-0.310072	7.92147e-13	1.90755e-11
ANLN	7p14.2	0.309998	8.02534e-13	1.93024e-11
ZNF326	1p22.2	0.309941	8.10672e-13	1.94746e-11
NDNF	4q27	-0.309932	8.12025e-13	1.94837e-11
SRPK1	6p21.31	0.30965	8.53632e-13	2.04575e-11
PLOD1	1p36.22	0.309622	8.57916e-13	2.05355e-11
KIF24	9p13.3	0.309567	8.66341e-13	2.07124e-11
BYSL	6p21.1	0.309471	8.81199e-13	2.10424e-11
ICMT	1p36.31	0.309436	8.86618e-13	2.11466e-11
CCDC86	11q12.2	0.309405	8.91513e-13	2.12283e-11
HLA-F-AS1	6p22.1	-0.309401	8.9217e-13	2.12283e-11
PKN2	1p22.2	0.309359	8.98691e-13	2.13581e-11
EMBP1	1p11.2	-0.309227	9.19987e-13	2.18382e-11
MNDA	1q23.1	-0.309088	9.42849e-13	2.23544e-11
PTGDS	9q34.3	-0.309015	9.55165e-13	2.26058e-11
SAE1	19q13.32	0.309011	9.55716e-13	2.26058e-11
REEP5	5q22.2	-0.30882	9.88655e-13	2.33573e-11
TMEFF1	9q31.1	0.30871	1.00804e-12	2.37871e-11
MRC1	10p12.33	-0.308668	1.01537e-12	2.39055e-11
TFCP2	12q13.12-q13.13	0.308668	1.01545e-12	2.39055e-11
NAA25	12q24.13	0.30856	1.03499e-12	2.43369e-11
PRX	19q13.2	-0.308512	1.04372e-12	2.45133e-11
PLCD1	3p22.2	-0.308456	1.05411e-12	2.47283e-11
LDLR	19p13.2	-0.308324	1.07904e-12	2.52834e-11
DNAAF2	14q21.3	0.308227	1.0976e-12	2.56881e-11
CCNE1	19q12	0.308214	1.10002e-12	2.57148e-11
TGFB1	19q13.2	-0.308104	1.12154e-12	2.61871e-11
LMNB2	19p13.3	0.308084	1.1255e-12	2.6249e-11
SETDB2	13q14.2	-0.30803	1.13635e-12	2.64711e-11
MED20	6p21.1	0.307994	1.14361e-12	2.66092e-11
TPSAB1	16p13.3	-0.307897	1.16312e-12	2.70316e-11
HLA-DQB1	6p21.32	-0.307876	1.16755e-12	2.71031e-11
COL6A6	3q22.1	-0.307799	1.18348e-12	2.74411e-11
ESF1	20p12.1	0.307773	1.18877e-12	2.75317e-11
SRM	1p36.22	0.307744	1.19489e-12	2.76415e-11
CNOT9	2q35	0.307723	1.19926e-12	2.77105e-11
HASPIN	17p13.2	0.307605	1.22441e-12	2.8259e-11
SOHLH1	9q34.3	0.307498	1.24761e-12	2.87613e-11
ECT2	3q26.31	0.307407	1.26773e-12	2.91914e-11
CTSH	15q25.1	-0.307365	1.27725e-12	2.93768e-11
MAST3	19p13.11	-0.307299	1.29202e-12	2.96823e-11
MFN2	1p36.22	0.307267	1.29925e-12	2.98141e-11
POP1	8q22.2	0.307125	1.33211e-12	3.0533e-11
LYZ	12q15	-0.307113	1.335e-12	3.05644e-11
HNRNPU	1q44	0.306968	1.36936e-12	3.13152e-11
IGIP	5q31.3	-0.30686	1.39546e-12	3.18755e-11
TESPA1	12q13.2	-0.306757	1.42094e-12	3.24151e-11
SCN2B	11q23.3	-0.306751	1.42233e-12	3.24151e-11
PIK3IP1	22q12.2	-0.306718	1.4307e-12	3.25688e-11
RLF	1p34.2	0.306706	1.43355e-12	3.25965e-11
EDARADD	1q42.3-q43	0.306686	1.43869e-12	3.26762e-11
GPRC5A	12p13.1	-0.30667	1.44282e-12	3.27329e-11
MAGEA11	Xq28	0.306619	1.45563e-12	3.29861e-11
HOMER1	5q14.1	0.306606	1.45904e-12	3.30259e-11
NUP37	12q23.2	0.306543	1.47517e-12	3.33531e-11
MSRA	8p23.1	-0.306526	1.47961e-12	3.34158e-11
NEDD1	12q23.1	0.306316	1.53477e-12	3.45827e-11
CCPG1	15q21.3	-0.306316	1.53495e-12	3.45827e-11
RASGRP2	11q13.1	-0.30631	1.53647e-12	3.45827e-11
PRTFDC1	10p12.1	0.306173	1.57385e-12	3.53842e-11
FAM111B	11q12.1	0.306139	1.58299e-12	3.55498e-11
UCK2	1q24.1	0.306009	1.61942e-12	3.63261e-11
CPA3	3q24	-0.306003	1.6212e-12	3.63261e-11
MYD88	3p22.2	-0.305937	1.63995e-12	3.67052e-11
ARHGAP27	17q21.31	-0.305853	1.66414e-12	3.71683e-11
KNOP1	16p12.3	0.305852	1.66436e-12	3.71683e-11
CTSD	11p15.5	-0.305822	1.6733e-12	3.73261e-11
TBRG1	11q24.2	-0.305792	1.68193e-12	3.74611e-11
CCAR1	10q21.3	0.305788	1.6831e-12	3.74611e-11
SLC6A12	12p13.33	-0.305767	1.68938e-12	3.75591e-11
CCDC77	12p13.33	0.305753	1.69353e-12	3.76095e-11
SDR16C5	8q12.1	-0.305743	1.69649e-12	3.7613e-11
BAIAP2	17q25.3	-0.30574	1.69745e-12	3.7613e-11
PHF11	13q14.2	-0.305719	1.70357e-12	3.77069e-11
PTPRM	18p11.23	-0.305562	1.75091e-12	3.87117e-11
DDI2	1p36.21	0.305418	1.79526e-12	3.96484e-11
TREML1	6p21.1	-0.305345	1.81848e-12	4.01169e-11
C7	5p13.1	-0.30532	1.82615e-12	4.02418e-11
EIF4A3	17q25.3	0.305312	1.82872e-12	4.02539e-11
DAB2	5p13.1	-0.305304	1.8314e-12	4.02686e-11
CDK16	Xp11.3	0.305258	1.8462e-12	4.05495e-11
ELAVL1	19p13.2	0.305213	1.86049e-12	4.08184e-11
ALDH3B1	11q13.2	-0.305157	1.87887e-12	4.11765e-11
MAGEA3	Xq28	0.305032	1.92018e-12	4.20358e-11
MATK	19p13.3	-0.304963	1.94335e-12	4.24965e-11
CBFA2T2	20q11.21-q11.22	0.304951	1.94761e-12	4.2543e-11
CHAF1A	19p13.3	0.304803	1.99807e-12	4.35624e-11
PRPF4	9q32	0.304802	1.99864e-12	4.35624e-11
SPRY2	13q31.1	-0.304777	2.00736e-12	4.37017e-11
CLEC10A	17p13.1	-0.304771	2.0094e-12	4.37017e-11
HSF2	6q22.31	0.304725	2.02534e-12	4.40005e-11
CIITA	16p13.13	-0.304682	2.04068e-12	4.42857e-11
HOXD13	2q31.1	0.30459	2.07354e-12	4.495e-11
TMEM220	17p13.1	-0.304576	2.07878e-12	4.50147e-11
PSMD12	17q24.2	0.304554	2.08662e-12	4.50964e-11
LRRC42	1p32.3	0.304553	2.08706e-12	4.50964e-11
H2BC17	6p22.1	0.304512	2.10168e-12	4.53631e-11
OLFM1	9q34.3	-0.304505	2.10431e-12	4.5371e-11
CCT3	1q22	0.30446	2.12084e-12	4.5678e-11
DLC1	8p22	-0.304371	2.15392e-12	4.63405e-11
HHIP	4q31.21	-0.304301	2.18034e-12	4.68586e-11
LIMS2	2q14.3	-0.304294	2.18273e-12	4.68596e-11
GMFG	19q13.2	-0.304181	2.22608e-12	4.77389e-11
GPD1	12q13.12	-0.304141	2.2416e-12	4.80202e-11
EHD2	19q13.33	-0.303975	2.3069e-12	4.93663e-11
PRPF40B	12q13.12	0.303824	2.36831e-12	5.0626e-11
U2SURP	3q23	0.303799	2.37864e-12	5.07927e-11
MYO1G	7p13	-0.303727	2.40815e-12	5.13678e-11
RFTN1	3p24.3	-0.303671	2.43187e-12	5.18186e-11
HLA-DOA	6p21.32	-0.303586	2.46781e-12	5.25284e-11
CPSF6	12q15	0.303532	2.49114e-12	5.29685e-11
PLEKHM1P1	17q24.1	-0.303242	2.61913e-12	5.56307e-11
HMGN1	21q22.2	0.303184	2.64546e-12	5.60517e-11
SMARCC1	3p21.31	0.303183	2.64604e-12	5.60517e-11
ANKRD44	2q33.1	-0.30318	2.64736e-12	5.60517e-11
TRPV2	17p11.2	-0.303133	2.66872e-12	5.64441e-11
MYO1F	19p13.2	-0.303114	2.67753e-12	5.65706e-11
GPR3	1p36.11	0.303025	2.71909e-12	5.73881e-11
STS	Xp22.31	-0.302889	2.78359e-12	5.86873e-11
FAM161A	2p15	0.302864	2.79569e-12	5.88804e-11
ZCCHC17	1p35.2	0.302846	2.80435e-12	5.90005e-11
JAK2	9p24.1	-0.302791	2.83135e-12	5.9506e-11
JUNB	19p13.13	-0.302745	2.85397e-12	5.99185e-11
GGACT	13q32.3	-0.302637	2.90718e-12	6.09715e-11
TMEM65	8q24.13	0.302615	2.91826e-12	6.11398e-11
MARCHF6	5p15.2	0.302546	2.95361e-12	6.17826e-11
HOOK1	1p32.1	0.302543	2.95513e-12	6.17826e-11
STARD8	Xq13.1	-0.302495	2.97951e-12	6.22272e-11
ADH1A	4q23	-0.302428	3.01387e-12	6.28791e-11
HNRNPLL	2p22.1	0.302171	3.1502e-12	6.5655e-11
HAT1	2q31.1	0.302152	3.16097e-12	6.57311e-11
ABI3	17q21.32	-0.30215	3.16171e-12	6.57311e-11
ANKRD24	19p13.3	-0.302147	3.16372e-12	6.57311e-11
SOX12	20p13	0.302057	3.21275e-12	6.66805e-11
ALOX5AP	13q12.3	-0.302023	3.23156e-12	6.70012e-11
TIPIN	15q22.31	0.30201	3.23903e-12	6.70719e-11
IDH2	15q26.1	0.302005	3.24168e-12	6.70719e-11
NR1H2	19q13.3	-0.301751	3.38648e-12	6.99438e-11
DHX37	12q24.31	0.301749	3.38748e-12	6.99438e-11
CMAS	12p12.1	0.30172	3.40448e-12	7.02222e-11
ATP6V0A1	17q21.2	-0.301683	3.42624e-12	7.0542e-11
FGR	1p35.3	-0.301682	3.42704e-12	7.0542e-11
RNASE1	14q11.2	-0.301637	3.45318e-12	7.10069e-11
CD81	11p15.5	-0.301466	3.55622e-12	7.30505e-11
PPP2R5D	6p21.1	0.301387	3.60503e-12	7.39771e-11
SASH3	Xq26.1	-0.301255	3.68747e-12	7.55912e-11
ADGRF1	6p12.3	-0.301186	3.73142e-12	7.64139e-11
RAC2	22q13.1	-0.301148	3.75558e-12	7.68299e-11
ZBTB47	3p22.1	-0.301094	3.79057e-12	7.74663e-11
TMEM106C	12q13.11	0.300996	3.85492e-12	7.87011e-11
CYP2S1	19q13.2	-0.300985	3.86215e-12	7.87682e-11
GABRQ	Xq28	0.300947	3.88756e-12	7.92056e-11
RSRC1	3q25.32	0.300932	3.89744e-12	7.93261e-11
ACADS	12q24.31	-0.300921	3.90428e-12	7.93844e-11
EFEMP1	2p16.1	-0.300708	4.04976e-12	8.22586e-11
SUSD2	22q11.23	-0.300692	4.06062e-12	8.23533e-11
HMGN2P46	15q21.1	0.300689	4.06266e-12	8.23533e-11
RNF2	1q25.3	0.300647	4.09204e-12	8.28459e-11
RETSAT	2p11.2	-0.300641	4.09654e-12	8.28459e-11
SNRPB	20p13	0.300637	4.0994e-12	8.28459e-11
TYROBP	19q13.12	-0.30056	4.1538e-12	8.38607e-11
AURKAP1	1q41	0.300521	4.18094e-12	8.43234e-11
SMC4	3q25.33	0.300474	4.21498e-12	8.49241e-11
GEN1	2p24.2	0.300414	4.25881e-12	8.57063e-11
CISH	3p21.2	-0.300409	4.26237e-12	8.57063e-11
RBMX	Xq26.3	0.300305	4.3387e-12	8.71534e-11
GNA15	19p13.3	-0.300297	4.34474e-12	8.71871e-11
SLC46A2	9q32	-0.300245	4.38328e-12	8.78723e-11
RASL12	15q22.31	-0.30023	4.39451e-12	8.80092e-11
MAMSTR	19q13.33	0.300134	4.46715e-12	8.93742e-11
TBC1D2B	15q24.3-q25.1	-0.300106	4.48894e-12	8.97204e-11
INSYN1	15q24.1	-0.300081	4.50788e-12	9.00089e-11
CHCHD3	7q32.3-q33	0.300023	4.55233e-12	9.08057e-11
TTF2	1p13.1	0.299954	4.60677e-12	9.18001e-11
CCL17	16q21	-0.299866	4.67661e-12	9.3099e-11
S100B	21q22.3	-0.299837	4.69904e-12	9.34525e-11
TIMM8A	Xq22.1	0.299712	4.80085e-12	9.5303e-11
CADM4	19q13.31	0.299711	4.80163e-12	9.5303e-11
ROS1	6q22.1	-0.299629	4.86911e-12	9.65464e-11
RPRD1B	20q11.23	0.299575	4.91381e-12	9.73363e-11
SMARCA1	Xq25-q26.1	0.299552	4.93362e-12	9.7632e-11
MND1	4q31.3	0.299465	5.00662e-12	9.89785e-11
HIGD1B	17q21.31	-0.29944	5.02849e-12	9.93127e-11
IDNK	9q21.32	-0.29936	5.0976e-12	1.00578e-10
KANK3	19p13.2	-0.299165	5.26902e-12	1.03858e-10
RPL7L1	6p21.1	0.299085	5.3414e-12	1.05181e-10
ARRDC2	19p13.11	-0.298948	5.46783e-12	1.07565e-10
CYSTM1	5q31.3	-0.298846	5.56288e-12	1.09327e-10
STRBP	9q33.1-q33.3	0.298708	5.69491e-12	1.11812e-10
SH3BGRL	Xq21.1	-0.298695	5.70731e-12	1.11857e-10
THSD1	13q14.3	-0.298694	5.70844e-12	1.11857e-10
CBX2	17q25.3	0.298674	5.72804e-12	1.12132e-10
ERH	14q24.1	0.29865	5.75174e-12	1.12485e-10
SHH	7q36.3	-0.298415	5.98554e-12	1.16943e-10
BTD	3p25.1	-0.298389	6.01185e-12	1.17343e-10
KCNJ5	11q24.3	-0.29829	6.11323e-12	1.19205e-10
SLC34A2	4p15.2	-0.298242	6.16401e-12	1.20078e-10
OLA1	2q31.1	0.298198	6.20959e-12	1.20848e-10
C1ORF74	1q32.2	0.298012	6.40877e-12	1.24603e-10
NFS1	20q11.22	0.297957	6.46816e-12	1.25636e-10
PLEKHO2	15q22.31	-0.297907	6.52298e-12	1.26578e-10
IRF5	7q32.1	-0.297806	6.63555e-12	1.28637e-10
LRR1	14q21.3	0.297792	6.65172e-12	1.28826e-10
CD207	2p13.3	-0.297693	6.76346e-12	1.30863e-10
PCBP2	12q13.13	0.297665	6.79647e-12	1.31374e-10
LMO2	11p13	-0.297602	6.86937e-12	1.32655e-10
SLC25A13	7q21.3	0.29753	6.95315e-12	1.34144e-10
HSP90AA1	14q32.31	0.297459	7.03657e-12	1.35622e-10
NR3C2	4q31	-0.29734	7.17934e-12	1.38196e-10
ZNF131	5p12	0.297337	7.18394e-12	1.38196e-10
TSR2	Xp11.22	0.297309	7.21717e-12	1.38702e-10
EXOSC2	9q34.12	0.297299	7.22976e-12	1.3881e-10
SPATA18	4q12	-0.297235	7.30838e-12	1.40185e-10
HMGB2	4q34.1	0.297184	7.37105e-12	1.41251e-10
JAM2	21q21.3	-0.29711	7.46392e-12	1.42894e-10
CLEC3B	3p21.31	-0.297061	7.52663e-12	1.43957e-10
POU4F1	13q31.1	0.296936	7.68691e-12	1.46882e-10
GTF3C3	2q33.1	0.296809	7.8525e-12	1.49903e-10
NAALADL1	11q13.1	-0.296761	7.91724e-12	1.50994e-10
DNAJC16	1p36.21	0.29672	7.97187e-12	1.51891e-10
SHMT2	12q13.3	0.296675	8.03268e-12	1.52904e-10
CSAG2	Xq28	0.296577	8.16657e-12	1.55305e-10
NOL7	6p23	0.296564	8.18453e-12	1.55498e-10
GPR65	14q31.3	-0.296518	8.24775e-12	1.56551e-10
ZBTB17	1p36.13	0.296482	8.29826e-12	1.5736e-10
NUDCD1	8q23.1	0.296467	8.31942e-12	1.57612e-10
TUT4	1p32.3	0.296431	8.36885e-12	1.58398e-10
FGL2	7q11.23	-0.296413	8.39486e-12	1.5874e-10
SLC15A3	11q12.2	-0.296396	8.41882e-12	1.59042e-10
NFIX	19p13.13	-0.296289	8.57193e-12	1.61782e-10
RBM4	11q13.2	0.296224	8.66557e-12	1.63395e-10
SLC26A9	1q32.1	-0.296213	8.68207e-12	1.63552e-10
SIAE	11q24.2	-0.296161	8.75782e-12	1.64823e-10
WDR62	19q13.12	0.296089	8.86463e-12	1.66677e-10
TRIM28	19q13.43	0.296071	8.89109e-12	1.67017e-10
KIF3C	2p23.3	0.296013	8.97817e-12	1.6839e-10
SNX20	16q12.1	-0.296012	8.98102e-12	1.6839e-10
ABCA6	17q24.2-q24.3	-0.295872	9.19371e-12	1.72216e-10
EIF5B	2q11.2	0.295847	9.23292e-12	1.72789e-10
DBF4B	17q21.31	0.295831	9.25811e-12	1.73098e-10
GABRA3	Xq28	0.295803	9.30184e-12	1.73753e-10
EFTUD2	17q21.31	0.295744	9.39334e-12	1.75299e-10
CEP250	20q11.22	0.295728	9.41948e-12	1.75622e-10
CASC15	6p22.3	0.295699	9.46509e-12	1.76308e-10
GPR146	7p22.3	-0.295685	9.48737e-12	1.76559e-10
RPS2P32	7p15.3	0.295666	9.51707e-12	1.76947e-10
G2E3	14q12	0.295637	9.56388e-12	1.77652e-10
PITPNM3	17p13.2-p13.1	-0.295539	9.72312e-12	1.80442e-10
PALS2	7p15.3	0.295387	9.97412e-12	1.84889e-10
RASGRP1	15q14	-0.295383	9.98123e-12	1.84889e-10
CDKL2	4q21.1	-0.295322	1.00824e-11	1.8659e-10
SIGLEC17P	19q13.41	-0.295313	1.00985e-11	1.86714e-10
EVI2B	17q11.2	-0.295242	1.0219e-11	1.88769e-10
XPOT	12q14.2	0.295225	1.02477e-11	1.89124e-10
SRRT	7q22.1	0.295198	1.02941e-11	1.89805e-10
ANKFN1	17q22	-0.295191	1.03065e-11	1.89858e-10
IL16	15q25.1	-0.295134	1.04063e-11	1.91519e-10
SCN4B	11q23.3	-0.295115	1.04391e-11	1.91947e-10
ARHGAP15	2q22.2-q22.3	-0.295093	1.04773e-11	1.92472e-10
AKAP13	15q25.3	-0.294968	1.06982e-11	1.96351e-10
PDHX	11p13	0.294947	1.07367e-11	1.96876e-10
CTAG1B	Xq28	0.2949	1.08213e-11	1.98246e-10
SF3B2	11q13.1	0.294877	1.08626e-11	1.98819e-10
NKIRAS2	17q21.2	0.294828	1.09529e-11	2.00288e-10
STMP1	7q33	0.294816	1.09753e-11	2.00516e-10
ERAL1	17q11.2	0.294767	1.10641e-11	2.01953e-10
PDAP1	7q22.1	0.294735	1.11242e-11	2.02865e-10
STOM	9q33.2	-0.294659	1.12665e-11	2.05271e-10
YTHDF1	20q13.33	0.294649	1.12847e-11	2.05417e-10
PYCARD	16p11.2	-0.294621	1.13386e-11	2.0621e-10
PARP1	1q42.12	0.294574	1.14283e-11	2.07652e-10
MTMR14	3p25.3	-0.294556	1.14628e-11	2.08089e-10
DUSP3	17q21.31	-0.294502	1.15667e-11	2.09785e-10
CACNA2D4	12p13.33	-0.294417	1.17322e-11	2.12457e-10
DHRS12	13q14.3	-0.294415	1.17353e-11	2.12457e-10
MAPK8	10q11.22	0.294394	1.17772e-11	2.13023e-10
SRSF12	6q15	0.294383	1.17987e-11	2.1322e-10
A2M	12p13.31	-0.294011	1.25538e-11	2.2666e-10
HNRNPA3P1	10q11.21	0.293966	1.2648e-11	2.28156e-10
TLR4	9q33.1	-0.293952	1.26778e-11	2.28487e-10
NABP2	12q13.3	0.293934	1.27169e-11	2.28968e-10
ARG2	14q24.1	0.293929	1.27274e-11	2.28968e-10
SLC35A1	6q15	-0.293836	1.29261e-11	2.32332e-10
JPH4	14q11.2	-0.293799	1.30054e-11	2.33486e-10
FLI1	11q24.3	-0.293795	1.30136e-11	2.33486e-10
CPSF7	11q12.2	0.293687	1.32499e-11	2.37512e-10
ADAMTS20	12q12	0.29366	1.33107e-11	2.38388e-10
PPME1	11q13.4	0.293638	1.33577e-11	2.39016e-10
PRDM6	5q23.2	-0.293615	1.34089e-11	2.39718e-10
ZRANB3	2q21.3	0.293587	1.34722e-11	2.40627e-10
MILR1	17q23.3	-0.293582	1.34839e-11	2.40627e-10
AGO1	1p34.3	0.293506	1.36565e-11	2.4349e-10
MS4A6A	11q12.2	-0.293394	1.39113e-11	2.47812e-10
TOB2P1	6p22.1	0.293365	1.39793e-11	2.48801e-10
TBC1D10C	11q13.2	-0.293233	1.42908e-11	2.54119e-10
TMTC3	12q21.32	0.293191	1.43902e-11	2.55659e-10
B3GNT6	11q13.5	-0.293165	1.44525e-11	2.56538e-10
P2RY13	3q25.1	-0.29311	1.45847e-11	2.58655e-10
MTMR10	15q13.3	-0.293063	1.47002e-11	2.60473e-10
CASP2	7q34	0.29302	1.48051e-11	2.62098e-10
C5ORF22	5p13.3	0.292867	1.51853e-11	2.68592e-10
TAF4	20q13.33	0.292832	1.52745e-11	2.69757e-10
STX11	6q24.2	-0.29283	1.52782e-11	2.69757e-10
NTN4	12q22	-0.292809	1.53324e-11	2.70326e-10
APBB1IP	10p12.1	-0.292807	1.53375e-11	2.70326e-10
ACVRL1	12q13.13	-0.292792	1.53755e-11	2.70758e-10
PGD	1p36.22	0.292786	1.53914e-11	2.708e-10
MED27	9q34.13	0.29272	1.55599e-11	2.73522e-10
CEP89	19q13.11	0.292671	1.56886e-11	2.75543e-10
AMN	14q32.32	-0.292616	1.58315e-11	2.77808e-10
LINC01140	1p22.3	-0.292594	1.58905e-11	2.786e-10
PDIA4	7q36.1	0.292573	1.59456e-11	2.7932e-10
PPP2R5A	1q32.3	-0.29256	1.59791e-11	2.79662e-10
POLR2B	4q12	0.292552	1.60014e-11	2.79807e-10
LINC01550	14q32.2	-0.292534	1.60485e-11	2.80385e-10
NOSTRIN	2q24.3	-0.292492	1.61596e-11	2.8208e-10
HPS1	10q24.2	-0.292473	1.62108e-11	2.82727e-10
EYA3	1p35.3	0.292393	1.64291e-11	2.86284e-10
WDR76	15q15.3	0.29236	1.65173e-11	2.87571e-10
EIF2B3	1p34.1	0.292344	1.65612e-11	2.88084e-10
SVBP	1p34.2	0.292332	1.65958e-11	2.88294e-10
GNGT2	17q21.32	-0.292329	1.66021e-11	2.88294e-10
CCNJ	10q24.1	0.292308	1.66609e-11	2.89064e-10
KIAA0513	16q24.1	-0.292298	1.66871e-11	2.89268e-10
TEK	9p21.2	-0.292238	1.68545e-11	2.91915e-10
ARHGAP45	19p13.3	-0.29223	1.68772e-11	2.92056e-10
CYP27A1	2q35	-0.292103	1.72356e-11	2.97944e-10
ZNF639	3q26.33	0.292097	1.72526e-11	2.97944e-10
BLNK	10q24.1	-0.292094	1.72622e-11	2.97944e-10
ITGA10	1q21.1	-0.292082	1.72953e-11	2.98258e-10
CDCA7L	7p15.3	0.292	1.75315e-11	3.0207e-10
NCKAP1L	12q13.13-q13.2	-0.291854	1.79617e-11	3.09216e-10
ADORA3	1p13.2	-0.29183	1.80327e-11	3.10171e-10
ENDOD1	11q21	-0.291721	1.83608e-11	3.15544e-10
MASTL	10p12.1	0.291696	1.84351e-11	3.16548e-10
HSD17B10	Xp11.22	0.29163	1.8639e-11	3.19775e-10
HOXD11	2q31.1	0.291569	1.88283e-11	3.22746e-10
GPSM2	1p13.3	0.291542	1.89108e-11	3.23882e-10
NAA50	3q13.31	0.291534	1.89368e-11	3.2401e-10
CAVIN2	2q32.3	-0.291529	1.89507e-11	3.2401e-10
SLBP	4p16.3	0.291443	1.92238e-11	3.28399e-10
PARS2	1p32.3	0.291375	1.94401e-11	3.3181e-10
CD40LG	Xq26.3	-0.291355	1.95045e-11	3.32626e-10
PDRG1	20q11.21	0.291347	1.95295e-11	3.32767e-10
H2AX	11q23.3	0.291335	1.9569e-11	3.33157e-10
WBP2	17q25.1	-0.291213	1.9967e-11	3.39643e-10
ZNF664	12q24.31	0.2911	2.03428e-11	3.45741e-10
PRPF40A	2q23.3	0.291086	2.03902e-11	3.46252e-10
DNASE2B	1p31.1-p22.3	-0.291046	2.05242e-11	3.48232e-10
COQ3	6q16.2	0.290995	2.06974e-11	3.50873e-10
ST6GALNAC6	9q34.11	-0.290975	2.0766e-11	3.51737e-10
DDX11	12p11.21	0.290934	2.09076e-11	3.53837e-10
SAPCD2	9q34.3	0.290844	2.12188e-11	3.58799e-10
PNPT1	2p16.1	0.290829	2.127e-11	3.5936e-10
CHEK2	22q12.1	0.290823	2.12915e-11	3.5942e-10
SLC9A9	3q24	-0.290804	2.13582e-11	3.60242e-10
INA	10q24.33	0.290796	2.13866e-11	3.60417e-10
KCNH5	14q23.2	0.290758	2.15223e-11	3.62398e-10
PTPRO	12p12.3	-0.290702	2.17201e-11	3.6542e-10
LSG1	3q29	0.290687	2.17748e-11	3.66033e-10
SP8	7p21.1	0.290545	2.22882e-11	3.74348e-10
TARS1	5p13.3	0.29048	2.25275e-11	3.7805e-10
ARHGEF15	17p13.1	-0.290432	2.27057e-11	3.80721e-10
FAM162B	6q22.1	-0.290392	2.2857e-11	3.82936e-10
TBX2	17q23.2	-0.290385	2.28813e-11	3.83023e-10
RAB3B	1p32.3	0.290373	2.29288e-11	3.83496e-10
MEF2A	15q26.3	-0.290356	2.29925e-11	3.84241e-10
CHIAP2	1p13.2	-0.29027	2.33185e-11	3.89363e-10
ZNF518B	4p16.1	0.290248	2.3404e-11	3.90464e-10
MPEG1	11q12.1	-0.290164	2.3729e-11	3.95556e-10
REXO5	16p12.3	0.290128	2.38692e-11	3.97561e-10
SPRED1	15q14	-0.290103	2.39699e-11	3.98907e-10
CREBRF	5q35.1	-0.290096	2.39938e-11	3.98972e-10
ICE1	5p15.32	0.290084	2.40437e-11	3.9947e-10
CSNK2A1	20p13	0.290031	2.42514e-11	4.02586e-10
URB2	1q42.13	0.28996	2.45369e-11	4.06986e-10
NAE1	16q22.1	0.289941	2.46124e-11	4.079e-10
PA2G4	12q13.2	0.289899	2.47829e-11	4.10385e-10
RDM1	17q12	0.289891	2.48187e-11	4.10638e-10
VAV1	19p13.3	-0.289784	2.52581e-11	4.17564e-10
SPC24	19p13.2	0.289723	2.55121e-11	4.21413e-10
CAMTA2	17p13.2	-0.289704	2.559e-11	4.22352e-10
NOP58	2q33.1	0.289698	2.56143e-11	4.22404e-10
LAIR1	19q13.42	-0.289631	2.58962e-11	4.267e-10
SET	9q34.11	0.289598	2.60402e-11	4.28449e-10
PPP4R3A	14q32.12	0.289596	2.60452e-11	4.28449e-10
CPSF2	14q32.12	0.289498	2.64688e-11	4.35059e-10
OPA1	3q29	0.289396	2.6915e-11	4.42029e-10
RMDN2	2p22.2	-0.289385	2.69631e-11	4.42456e-10
DOCK8	9p24.3	-0.289335	2.7186e-11	4.45749e-10
IGF2BP3	7p15.3	0.289284	2.74128e-11	4.49099e-10
NCF4	22q12.3	-0.289259	2.75259e-11	4.50582e-10
HNRNPH3	10q21.3	0.289245	2.75887e-11	4.5124e-10
SMC3	10q25.2	0.28921	2.77466e-11	4.53452e-10
ODF2	9q34.11	0.289076	2.83596e-11	4.6309e-10
CSF2RA	Xp22.32 and Yp11.3	-0.28886	2.93817e-11	4.79389e-10
HSD17B6	12q13.3	-0.288701	3.01519e-11	4.91555e-10
SLC66A3	2p25.1	-0.288657	3.03714e-11	4.9473e-10
AHCYL2	7q32.1	-0.288584	3.07351e-11	5.00247e-10
YES1	18p11.32	0.288499	3.11651e-11	5.06577e-10
TOLLIP	11p15.5	-0.288497	3.11747e-11	5.06577e-10
FOXF2	6p25.3	-0.288375	3.18021e-11	5.16351e-10
NIF3L1	2q33.1	0.288331	3.20333e-11	5.19684e-10
FCMR	1q32.1	-0.288302	3.21816e-11	5.21665e-10
PODXL2	3q21.3	0.288235	3.25354e-11	5.26973e-10
IPO4	14q12	0.288218	3.2625e-11	5.27997e-10
SHISA3	4p13	-0.288189	3.27789e-11	5.30059e-10
CD300C	17q25.1	-0.288158	3.29465e-11	5.32338e-10
WDCP	2p23.3	0.288151	3.29827e-11	5.32492e-10
AK1	9q34.11	-0.288117	3.31682e-11	5.35055e-10
VSIG2	11q24.2	-0.287972	3.39614e-11	5.47408e-10
FUT3	19p13.3	-0.287946	3.41059e-11	5.49294e-10
TMEM273	10q11.23	-0.287931	3.41857e-11	5.50044e-10
TAF6	7q22.1	0.287928	3.42074e-11	5.50044e-10
CYTH4	22q13.1	-0.287822	3.47989e-11	5.59104e-10
ARHGEF19	1p36.13	0.287815	3.48415e-11	5.59338e-10
HUWE1	Xp11.22	0.287799	3.49308e-11	5.60323e-10
SUPV3L1	10q22.1	0.287717	3.53971e-11	5.67348e-10
MMACHC	1p34.1	0.287692	3.55417e-11	5.69209e-10
ZFYVE28	4p16.3	-0.287588	3.61486e-11	5.78465e-10
RNASEH2A	19p13.13	0.28753	3.64935e-11	5.83516e-10
GIMAP6	7q36.1	-0.287505	3.66432e-11	5.85442e-10
PTPN22	1p13.2	-0.28744	3.70294e-11	5.91139e-10
ATAD3B	1p36.33	0.287316	3.77864e-11	6.02743e-10
UBE2E3	2q31.3	0.287282	3.79946e-11	6.0558e-10
SNIP1	1p34.3	0.287159	3.87606e-11	6.17297e-10
DPM1	20q13.13	0.287067	3.93402e-11	6.26029e-10
CCDC32	15q15.1	-0.287017	3.96602e-11	6.3062e-10
ZDHHC3	3p21.31	-0.28698	3.99031e-11	6.33977e-10
OLR1	12p13.2	-0.286914	4.03298e-11	6.40248e-10
RBPMS	8p12	-0.286783	4.11999e-11	6.53542e-10
C8ORF34	8q13.2	-0.28677	4.12815e-11	6.54317e-10
AMMECR1	Xq23	0.286669	4.19658e-11	6.64635e-10
PSMA7	20q13.33	0.286605	4.23997e-11	6.70976e-10
CLEC1A	12p13.2	-0.286597	4.24572e-11	6.71354e-10
IL7	8q21.13	-0.286582	4.25603e-11	6.72453e-10
GPBAR1	2q35	-0.286564	4.26876e-11	6.73931e-10
RAI2	Xp22.13	-0.286508	4.30736e-11	6.79489e-10
RIPOR2	6p22.3	-0.286453	4.34592e-11	6.8503e-10
KIAA0040	1q25.1	-0.286421	4.36828e-11	6.88012e-10
UTP20	12q23.2	0.286405	4.3801e-11	6.89331e-10
DNASE2	19p13.13	-0.28636	4.41195e-11	6.93798e-10
DHX35	20q11.23-q12	0.286354	4.41576e-11	6.93851e-10
LIN28B	6q16.3-q21	0.286316	4.44361e-11	6.97678e-10
HCST	19q13.12	-0.286253	4.48854e-11	7.04179e-10
PIGR	1q32.1	-0.286189	4.53574e-11	7.11026e-10
SELENOV	19q13.2	0.286164	4.55373e-11	7.13287e-10
DNM2	19p13.2	-0.286146	4.56709e-11	7.1482e-10
SRL	16p13.3	-0.286102	4.59963e-11	7.19349e-10
H1-5	6p22.1	0.285821	4.81317e-11	7.52156e-10
P3H1	1p34.2	0.285803	4.82763e-11	7.53827e-10
GAB3	Xq28	-0.285639	4.95662e-11	7.72863e-10
WDR3	1p12	0.285639	4.95727e-11	7.72863e-10
MAN2B1	19p13.13	-0.2856	4.98819e-11	7.77077e-10
SORBS1	10q24.1	-0.285579	5.0054e-11	7.79122e-10
CEACAM4	19q13.2	-0.285574	5.00911e-11	7.79122e-10
GPR19	12p13.1	0.285564	5.0176e-11	7.79836e-10
SCTR	2q14.2	-0.285516	5.0559e-11	7.85177e-10
ACYP1	14q24.3	0.285492	5.07558e-11	7.87372e-10
CAPN3	15q15.1	-0.285489	5.07859e-11	7.87372e-10
PARP4	13q12.12	-0.285485	5.08185e-11	7.87372e-10
PHACTR4	1p35.3	0.285466	5.09695e-11	7.89099e-10
SLC27A3	1q21.3	-0.285447	5.11315e-11	7.90995e-10
NPR1	1q21.3	-0.28543	5.12667e-11	7.92472e-10
PIP5K1A	1q21.3	0.285409	5.14457e-11	7.94301e-10
CEP128	14q31.1	0.285406	5.14644e-11	7.94301e-10
DOCK2	5q35.1	-0.285366	5.18017e-11	7.98889e-10
BRIP1	17q23.2	0.28534	5.20143e-11	8.0155e-10
PAPSS2	10q23.2-q23.31	-0.285292	5.24173e-11	8.06876e-10
CAND1	12q14.3-q15	0.28529	5.24407e-11	8.06876e-10
MAGEC1	Xq27.2	0.285222	5.3015e-11	8.15086e-10
PLOD2	3q24	0.285167	5.34864e-11	8.21701e-10
N4BP2L1	13q13.1	-0.285146	5.36644e-11	8.23801e-10
CCT7	2p13.2	0.285071	5.4317e-11	8.33181e-10
LYST	1q42.3	-0.285057	5.44461e-11	8.34521e-10
HNRNPC	14q11.2	0.28505	5.45008e-11	8.34718e-10
PAG1	8q21.13	-0.284999	5.49543e-11	8.41019e-10
SLC66A1	1p36.13	0.284959	5.53057e-11	8.4575e-10
LMOD3	3p14.1	-0.284828	5.64855e-11	8.63131e-10
TRIM34	11p15.4	-0.284807	5.66745e-11	8.65358e-10
C16ORF87	16q11.2	0.284796	5.67818e-11	8.66334e-10
MFSD2B	2p23.3	0.284783	5.68926e-11	8.67362e-10
GFM1	3q25.32	0.284716	5.75124e-11	8.76143e-10
TNFRSF1B	1p36.22	-0.284618	5.84235e-11	8.88875e-10
FAM124B	2q36.2	-0.284617	5.84371e-11	8.88875e-10
ALOX15B	17p13.1	-0.284588	5.87112e-11	8.92366e-10
GPR17	2q14.3	-0.284449	6.00329e-11	9.11761e-10
RCSD1	1q24.2	-0.284402	6.04915e-11	9.17612e-10
HSPE1	2q33.1	0.2844	6.051e-11	9.17612e-10
ZNF438	10p11.23	-0.284263	6.18531e-11	9.37269e-10
C18ORF54	18q21.2	0.284213	6.23525e-11	9.44121e-10
TMEM9B	11p15.4	-0.284168	6.28001e-11	9.50179e-10
ANKRD29	18q11.2	-0.284145	6.30311e-11	9.52953e-10
H2AZ2	7p13	0.284012	6.43952e-11	9.72492e-10
EIF2B1	12q24.31	0.284009	6.44208e-11	9.72492e-10
KTN1-AS1	14q22.3	0.283968	6.4851e-11	9.78247e-10
SH3D19	4q31.3	-0.283936	6.51843e-11	9.82533e-10
DCAF13	8q22.3	0.283812	6.64953e-11	1.00154e-09
C20ORF202	20p13	-0.283648	6.82611e-11	1.02736e-09
ARHGAP30	1q23.3	-0.283599	6.87937e-11	1.0346e-09
VEGFD	Xp22.2	-0.283446	7.05062e-11	1.05955e-09
ITGB6	2q24.2	-0.28344	7.05655e-11	1.05965e-09
XPC	3p25.1	-0.283405	7.09632e-11	1.06482e-09
RBM45	2q31.2	0.283397	7.10541e-11	1.06539e-09
CSTF2	Xq22.1	0.28337	7.13673e-11	1.06928e-09
CFLAR	2q33.1	-0.283319	7.19517e-11	1.07723e-09
CASP1	11q22.3	-0.283314	7.20059e-11	1.07723e-09
FXR1	3q26.33	0.283259	7.26386e-11	1.08588e-09
CST3	20p11.21	-0.283151	7.39043e-11	1.10398e-09
PDCL3	2q11.2	0.283132	7.41267e-11	1.10648e-09
TNS2	12q13.13	-0.283119	7.42816e-11	1.10796e-09
HMGB3	Xq28	0.282979	7.59675e-11	1.13226e-09
PSAT1	9q21.2	0.282843	7.76273e-11	1.15614e-09
MAGEA2	Xq28	0.282743	7.88839e-11	1.17398e-09
POLD4	11q13.2	-0.282716	7.92242e-11	1.17816e-09
PTH1R	3p21.31	-0.282704	7.93706e-11	1.17946e-09
CHIT1	1q32.1	-0.282688	7.9577e-11	1.18165e-09
PPP2R1B	11q23.1	0.28268	7.96723e-11	1.18219e-09
SYNGR2	17q25.3	-0.282636	8.02339e-11	1.18964e-09
CELF2	10p14	-0.282617	8.04865e-11	1.1925e-09
UCHL1	4p13	0.282529	8.16178e-11	1.20779e-09
ATP5F1B	12q13.3	0.282524	8.16813e-11	1.20779e-09
SF3B3	16q22.1	0.282523	8.16994e-11	1.20779e-09
FOXF1	16q24.1	-0.282478	8.22857e-11	1.21555e-09
FHL1	Xq26.3	-0.28245	8.2656e-11	1.22012e-09
GYPC	2q14.3	-0.282432	8.28909e-11	1.22269e-09
LHFPL3-AS2	7q22.3	-0.282389	8.34638e-11	1.23023e-09
ATP8B4	15q21.2	-0.282356	8.39038e-11	1.2358e-09
SLC25A21	14q13.3	0.282307	8.45562e-11	1.2445e-09
RBM38	20q13.31	0.282249	8.53402e-11	1.25429e-09
WAS	Xp11.23	-0.282247	8.53618e-11	1.25429e-09
B4GALT5	20q13.13	0.282244	8.54098e-11	1.25429e-09
ACTR3B	7q36.1-q36.2	0.282201	8.59922e-11	1.26191e-09
MRGBP	20q13.33	0.282118	8.71441e-11	1.27788e-09
PDCD5	19q13.11	0.282101	8.73721e-11	1.28028e-09
ABCF2	7q36.1	0.282066	8.78651e-11	1.28656e-09
DNMT1	19p13.2	0.282049	8.81031e-11	1.28911e-09
TONSL	8q24.3	0.282009	8.86588e-11	1.29629e-09
GPR34	Xp11.4	-0.281993	8.88912e-11	1.29873e-09
CCDC43	17q21.31	0.281982	8.90458e-11	1.30004e-09
PUSL1	1p36.33	0.28197	8.9214e-11	1.30155e-09
CITED2	6q24.1	-0.281875	9.05727e-11	1.32041e-09
TFAM	10q21.1	0.281784	9.18854e-11	1.33857e-09
IL33	9p24.1	-0.281768	9.21182e-11	1.3404e-09
TRPC2	11p15.4	-0.281767	9.21452e-11	1.3404e-09
ADGRE4P	19p13.2	-0.281665	9.36371e-11	1.36111e-09
SNRPG	2p13.3	0.281642	9.39887e-11	1.36523e-09
UBXN6	19p13	-0.281633	9.4117e-11	1.3661e-09
CCL14	17q12	-0.281614	9.44095e-11	1.36935e-09
DRP2	Xq22.1	0.281545	9.54521e-11	1.38347e-09
MEF2C	5q14.3	-0.281492	9.62451e-11	1.39395e-09
FABP3	1p35.2	-0.281388	9.78512e-11	1.41618e-09
LPXN	11q12.1	-0.281328	9.87936e-11	1.42879e-09
CBX5	12q13.13	0.281305	9.91514e-11	1.43293e-09
SMC1A	Xp11.22	0.281197	1.00863e-10	1.4566e-09
CD34	1q32.2	-0.281145	1.01702e-10	1.46767e-09
PDZK1IP1	1p33	-0.281122	1.02066e-10	1.47081e-09
WASF1	6q21	0.281122	1.02067e-10	1.47081e-09
MPND	19p13.3	-0.281069	1.02929e-10	1.48217e-09
ALAD	9q32	-0.281009	1.03918e-10	1.49533e-09
SPOCK2	10q22.1	-0.280998	1.04095e-10	1.4968e-09
SCN7A	2q24.3	-0.280966	1.04625e-10	1.50333e-09
STAU1	20q13.13	0.280957	1.04765e-10	1.50426e-09
CD69	12p13.31	-0.280927	1.05267e-10	1.50958e-09
NTRK2	9q21.33	-0.280926	1.05286e-10	1.50958e-09
AIF1	6p21.33	-0.280896	1.05783e-10	1.51562e-09
PARVG	22q13.31	-0.280883	1.06003e-10	1.51768e-09
BARD1	2q35	0.280793	1.07531e-10	1.53846e-09
GIMAP8	7q36.1	-0.280707	1.09007e-10	1.55846e-09
FIGNL1	7p12.2	0.280678	1.095e-10	1.56438e-09
STAT6	12q13.3	-0.280601	1.10836e-10	1.58235e-09
CEP112	17q24.1	-0.280498	1.12655e-10	1.60717e-09
HBS1L	6q23.3	0.280455	1.13434e-10	1.61713e-09
LGALS9	17q11.2	-0.280427	1.13935e-10	1.6231e-09
SNX30	9q32	-0.280343	1.15454e-10	1.64358e-09
INTS8	8q22.1	0.280331	1.15671e-10	1.64549e-09
HLA-E	6p22.1	-0.280282	1.1658e-10	1.65724e-09
GLMN	1p22.1	0.280242	1.17308e-10	1.66641e-09
ALG2	9q22.33	-0.280205	1.17996e-10	1.67499e-09
AOC3	17q21.31	-0.280151	1.19009e-10	1.68818e-09
TMEM150B	19q13.42	-0.280098	1.20009e-10	1.70115e-09
RIN1	11q13.2	-0.279965	1.22561e-10	1.73609e-09
DPP4	2q24.2	-0.27987	1.24403e-10	1.76094e-09
GFRA2	8p21.3	-0.279839	1.25023e-10	1.76846e-09
TMEM43	3p25.1	-0.279767	1.26449e-10	1.78737e-09
AFG3L2	18p11.21	0.279747	1.26844e-10	1.79168e-09
RYR2	1q43	-0.27965	1.28792e-10	1.81792e-09
GIMAP2	7q36.1	-0.279637	1.2905e-10	1.82028e-09
HEPHL1	11q21	0.279516	1.31536e-10	1.85403e-09
CAPN11	6p21.1	-0.279489	1.32092e-10	1.86056e-09
PEBP4	8p21.3	-0.279465	1.32593e-10	1.86516e-09
HDC	15q21.2	-0.279465	1.32606e-10	1.86516e-09
HSP90B1	12q23.3	0.279457	1.32767e-10	1.86611e-09
MLPH	2q37.3	-0.279452	1.32868e-10	1.86622e-09
TCF19	6p21.33	0.279377	1.34443e-10	1.88702e-09
TMEM236	10p12.33	-0.279194	1.38371e-10	1.94078e-09
VTA1	6q24.1-q24.2	0.27916	1.39122e-10	1.94995e-09
RCAN3	1p36.11	0.279121	1.39983e-10	1.96064e-09
TCERG1	5q32	0.279112	1.40162e-10	1.96178e-09
TMEM132C	12q24.32	-0.279057	1.41396e-10	1.97767e-09
TARDBPP3	2q37.3	0.278962	1.43512e-10	2.00585e-09
RGS13	1q31.2	-0.278816	1.46846e-10	2.05102e-09
PWP1	12q23.3	0.278808	1.4703e-10	2.05216e-09
HNF1B	17q12	-0.278753	1.48313e-10	2.06862e-09
WDR5	9q34.2	0.278741	1.48573e-10	2.07079e-09
PRKRA	2q31.2	0.278702	1.49504e-10	2.08232e-09
GIMAP4	7q36.1	-0.278653	1.50642e-10	2.09671e-09
IL12B	5q33.3	-0.278584	1.523e-10	2.11831e-09
RGS18	1q31.2	-0.278562	1.5282e-10	2.12303e-09
FBXW4	10q24.32	-0.27856	1.52851e-10	2.12303e-09
POLR3F	20p11.23	0.278401	1.56723e-10	2.17529e-09
CCL13	17q12	-0.278213	1.61412e-10	2.23882e-09
ZNF48	16p11.2	0.278077	1.64881e-10	2.28535e-09
ARHGAP9	12q13.3	-0.278016	1.66464e-10	2.30569e-09
KDM4A	1p34.2-p34.1	0.277999	1.66907e-10	2.31008e-09
SPARCL1	4q22.1	-0.277995	1.67012e-10	2.31008e-09
ROBO4	11q24.2	-0.27785	1.70834e-10	2.36131e-09
PIGB	15q21.3	-0.277786	1.72566e-10	2.3836e-09
NEIL3	4q34.3	0.277779	1.72751e-10	2.38452e-09
SRP54	14q13.2	0.277591	1.77894e-10	2.45292e-09
EHMT2	6p21.33	0.277589	1.77952e-10	2.45292e-09
ITGAM	16p11.2	-0.277575	1.78345e-10	2.45664e-09
CSF2RB	22q12.3	-0.277527	1.79678e-10	2.47324e-09
DROSHA	5p13.3	0.277523	1.79797e-10	2.47324e-09
ZNF69	19p13.2	-0.277515	1.80017e-10	2.47455e-09
DVL3	3q27.1	0.277414	1.82884e-10	2.51224e-09
TTLL7	1p31.1	0.277369	1.84182e-10	2.52833e-09
PABPN1	14q11.2	0.277302	1.86125e-10	2.55324e-09
VPS72	1q21.3	0.277089	1.92403e-10	2.63755e-09
CHRDL1	Xq23	-0.277075	1.92824e-10	2.64151e-09
TMEM132E	17q12	-0.277067	1.93069e-10	2.64306e-09
TSPAN3	15q24.3	-0.277042	1.93809e-10	2.65138e-09
ADAP2	17q11.2	-0.277	1.95089e-10	2.66707e-09
SIGLEC1	20p13	-0.276995	1.95245e-10	2.66737e-09
MRPL30	2q11.2	0.276989	1.95416e-10	2.66788e-09
NFAM1	22q13.2	-0.276946	1.96743e-10	2.68416e-09
H2BW1	Xq22.2	0.2769	1.9814e-10	2.70138e-09
LAT2	7q11.23	-0.276868	1.99139e-10	2.71185e-09
HNRNPM	19p13.2	0.276867	1.9918e-10	2.71185e-09
SPNS3	17p13.2	-0.276835	2.00177e-10	2.72358e-09
RHPN1-AS1	8q24.3	0.276802	2.01198e-10	2.7356e-09
CD1B	1q23.1	-0.276781	2.01848e-10	2.74257e-09
C11ORF21	11p15.5	-0.276661	2.05651e-10	2.79235e-09
CD22	19q13.12	-0.276642	2.06262e-10	2.79875e-09
CNGB3	8q21.3	0.276617	2.07074e-10	2.80616e-09
STAC	3p22.3-p22.2	-0.276617	2.07089e-10	2.80616e-09
NUCKS1	1q32.1	0.276549	2.09271e-10	2.83381e-09
ITGB2	21q22.3	-0.276532	2.09834e-10	2.83951e-09
CD82	11p11.2	-0.276501	2.10844e-10	2.85124e-09
TRIM61	4q32.3	-0.276363	2.15415e-10	2.91109e-09
RBM17	10p15.1	0.276343	2.16098e-10	2.91834e-09
CPED1	7q31.31	-0.276233	2.19821e-10	2.96501e-09
ZNF366	5q13.1	-0.276232	2.1985e-10	2.96501e-09
HSD3B7	16p11.2	-0.276225	2.20105e-10	2.96645e-09
SLC25A23	19p13.3	-0.276214	2.20483e-10	2.96954e-09
GIMAP7	7q36.1	-0.276139	2.23054e-10	3.00214e-09
ANKRD7	7q31.31	0.276133	2.23274e-10	3.00308e-09
RPF2	6q21	0.276087	2.24866e-10	3.02246e-09
PDIA6	2p25.1	0.276053	2.26046e-10	3.03627e-09
FMO2	1q24.3	-0.276029	2.26894e-10	3.04562e-09
RASAL3	19p13.12	-0.275921	2.30742e-10	3.0952e-09
RASSF4	10q11.21	-0.275877	2.32305e-10	3.11408e-09
TASL	Xp21.2	-0.27586	2.32922e-10	3.12026e-09
SNRPE	1q32.1	0.275791	2.35433e-10	3.15177e-09
HDGF	1q23.1	0.275657	2.40368e-10	3.21569e-09
RHOBTB2	8p21.3	-0.275483	2.46939e-10	3.2998e-09
NELFA	4p16.3	0.275482	2.46985e-10	3.2998e-09
TMEM132A	11q12.2	0.275472	2.47358e-10	3.30257e-09
RPAP2	1p22.1	0.275375	2.51116e-10	3.3483e-09
SLC1A7	1p32.3	-0.275375	2.51119e-10	3.3483e-09
HNRNPK	9q21.32	0.275338	2.52533e-10	3.36492e-09
LYAR	4p16.3	0.275164	2.59438e-10	3.45462e-09
NLRP12	19q13.42	-0.275102	2.61943e-10	3.48565e-09
RNF220	1p34.1	0.275068	2.63311e-10	3.50152e-09
ARHGEF1	19q13.2	-0.275037	2.64603e-10	3.51637e-09
IL10RA	11q23.3	-0.275004	2.6592e-10	3.53153e-09
SMC6	2p24.2	0.274933	2.68867e-10	3.56829e-09
ABLIM3	5q32	-0.274905	2.7005e-10	3.58161e-09
ATP6V1B2	8p21.3	-0.274819	2.7364e-10	3.62682e-09
HNRNPA3	2q31.2	0.274756	2.76345e-10	3.66025e-09
CBX3	7p15.2	0.274746	2.76759e-10	3.66195e-09
SFTPD	10q22.3	-0.274744	2.7684e-10	3.66195e-09
TSPO	22q13.2	-0.274662	2.80381e-10	3.70523e-09
LUC7L2	7q34	0.274659	2.80483e-10	3.70523e-09
GYPE	4q31.21	-0.274528	2.86219e-10	3.77851e-09
ATP13A3	3q29	0.27452	2.86561e-10	3.78007e-09
SNX25	4q35.1	-0.274517	2.86715e-10	3.78007e-09
CRNKL1	20p11.23	0.274475	2.88586e-10	3.80222e-09
SLC35D2	9q22.32	-0.274461	2.89215e-10	3.808e-09
NXF3	Xq22.1	-0.274427	2.9073e-10	3.82543e-09
TRIM9	14q22.1	0.274403	2.91823e-10	3.83728e-09
UBE2K	4p14	0.274331	2.95075e-10	3.8775e-09
PTGES3	12q13.3	0.274319	2.95624e-10	3.88215e-09
DDX23	12q13.12	0.274305	2.96247e-10	3.88604e-09
KDM2B	12q24.31	0.274304	2.96309e-10	3.88604e-09
ARHGAP27P1	17q24.1	-0.274281	2.97346e-10	3.89708e-09
TTLL5	14q24.3	0.274096	3.0595e-10	4.00723e-09
LILRB5	19q13.4	-0.273977	3.11585e-10	4.07835e-09
OTUD1	10p12.2	-0.273925	3.14125e-10	4.10891e-09
LIG1	19q13.33	0.273893	3.15655e-10	4.12622e-09
TMEM100	17q22	-0.273851	3.17683e-10	4.15002e-09
KLHL33	14q11.2	-0.273812	3.19625e-10	4.17267e-09
C16ORF89	16p13.3	-0.273794	3.20516e-10	4.18157e-09
RGCC	13q14.11	-0.273787	3.20864e-10	4.18338e-09
MRPS15	1p34.3	0.273738	3.23255e-10	4.21014e-09
NCAM2	21q21.1	-0.273737	3.23338e-10	4.21014e-09
RTN4RL1	17p13.3	-0.273719	3.2423e-10	4.21901e-09
CRY1	12q23.3	0.273705	3.24898e-10	4.22495e-09
IFRD1	7q31.1	0.273689	3.25718e-10	4.23285e-09
SYNPO	5q33.1	-0.273647	3.27813e-10	4.25731e-09
AGER	6p21.32	-0.273638	3.28274e-10	4.26053e-09
PRAME	22q11.22	0.273564	3.32048e-10	4.30671e-09
FAM189A2	9q21.12	-0.273512	3.34699e-10	4.33828e-09
IL2RG	Xq13.1	-0.273453	3.37736e-10	4.37481e-09
ITGB3BP	1p31.3	0.273409	3.40044e-10	4.40185e-09
MID1IP1	Xp11.4	-0.273387	3.41199e-10	4.41304e-09
EIF2S2	20q11.22	0.273384	3.4135e-10	4.41304e-09
BTNL9	5q35.3	-0.273365	3.42348e-10	4.42308e-09
PPP1R12B	1q32.1	-0.273274	3.47182e-10	4.48264e-09
CSF1R	5q32	-0.273183	3.52063e-10	4.54273e-09
LINC01816	2p13.3	0.273124	3.55247e-10	4.58086e-09
MS4A4A	11q12.2	-0.273116	3.55698e-10	4.58371e-09
ANP32E	1q21.2	0.272995	3.62348e-10	4.6664e-09
LINC00634	22q13.2	0.272965	3.64013e-10	4.6821e-09
MTMR6	13q12.13	-0.272965	3.64036e-10	4.6821e-09
MTPAP	10p11.23	0.27293	3.65997e-10	4.7043e-09
MPZL2	11q23.3	-0.272831	3.71568e-10	4.77283e-09
PTBP1	19p13.3	0.272761	3.75581e-10	4.82095e-09
CD80	3q13.33	-0.272757	3.75797e-10	4.82095e-09
C10ORF88B	10q26.13	0.272716	3.78198e-10	4.84864e-09
UBA2	19q13.11	0.27259	3.85552e-10	4.93976e-09
RNASEL	1q25.3	-0.272543	3.88347e-10	4.97238e-09
PDK1	2q31.1	0.272521	3.8965e-10	4.98588e-09
VAPB	20q13.32	0.272461	3.93227e-10	5.0282e-09
SLC16A7	12q14.1	-0.272457	3.93461e-10	5.0282e-09
COL2A1	12q13.11	0.27242	3.9569e-10	5.05346e-09
GLOD5	Xp11.23	-0.272411	3.96273e-10	5.05767e-09
LDB2	4p15.32	-0.27228	4.04277e-10	5.15653e-09
HSP90AB1	6p21.1	0.272252	4.05986e-10	5.17502e-09
ATP13A4	3q29	-0.272202	4.09083e-10	5.21118e-09
FCN3	1p36.11	-0.272156	4.12005e-10	5.24506e-09
RPA2	1p35.3	0.272124	4.13995e-10	5.26609e-09
OSTF1	9q21.13	-0.272121	4.14184e-10	5.26609e-09
S100Z	5q13.3	-0.272117	4.14471e-10	5.26639e-09
PUS7	7q22.3	0.272056	4.18349e-10	5.31229e-09
WRAP73	1p36.32	0.272046	4.18956e-10	5.31662e-09
ALG6	1p31.3	0.272023	4.20464e-10	5.33237e-09
OGN	9q22.31	-0.272007	4.21491e-10	5.342e-09
SSU72	1p36.33	0.272001	4.21878e-10	5.34353e-09
IFT81	12q24.11	0.271946	4.25419e-10	5.38496e-09
CERT1	5q13.3	-0.271886	4.29356e-10	5.43135e-09
ACSM1	16p12.3	-0.271867	4.30562e-10	5.44024e-09
B2M	15q21.1	-0.271867	4.30603e-10	5.44024e-09
TCOF1	5q32-q33.1	0.271826	4.33298e-10	5.47083e-09
TXLNA	1p35.2	0.271811	4.3428e-10	5.47977e-09
SELL	1q24.2	-0.271788	4.35826e-10	5.49581e-09
CTSG	14q12	-0.271758	4.37786e-10	5.51704e-09
CNIH2	11q13.2	0.271721	4.40299e-10	5.54522e-09
NDUFAF4	6q16.1	0.271699	4.41788e-10	5.56047e-09
TGIF2	20q11.23	0.271682	4.42918e-10	5.57118e-09
PIF1	15q22.31	0.27166	4.44439e-10	5.58679e-09
DSCR8	21q22.13	0.271654	4.44835e-10	5.58826e-09
PPIE	1p34.2	0.271536	4.52876e-10	5.6857e-09
BCL2L15	1p13.2	-0.27145	4.58841e-10	5.75697e-09
NCOA6	20q11.22	0.271423	4.60735e-10	5.77711e-09
SLC6A20	3p21.31	-0.271319	4.68128e-10	5.86613e-09
SPAAR	9p13.3	-0.271305	4.69126e-10	5.87458e-09
C12ORF56	12q14.2	0.271301	4.6939e-10	5.87458e-09
TMPRSS2	21q22.3	-0.27128	4.70875e-10	5.88637e-09
LIN9	1q42.12	0.27128	4.70921e-10	5.88637e-09
MGAT1	5q35.3	-0.271059	4.86997e-10	6.08013e-09
APOBR	16p12.1	-0.271059	4.87031e-10	6.08013e-09
PPIL1	6p21.2	0.271046	4.87977e-10	6.08813e-09
PSTPIP1	15q24.3	-0.271013	4.90454e-10	6.11522e-09
BLMH	17q11.2	0.270989	4.92225e-10	6.13348e-09
ADAM2	8p11.22	0.270895	4.99333e-10	6.21817e-09
SFTPB	2p11.2	-0.270852	5.02548e-10	6.25432e-09
LPAR5	12p13.31	-0.270831	5.04223e-10	6.27126e-09
CYBB	Xp21.1-p11.4	-0.270791	5.07304e-10	6.30506e-09
MRPL3	3q22.1	0.270787	5.07572e-10	6.30506e-09
ARHGEF3	3p14.3	-0.270769	5.09001e-10	6.31888e-09
ZFP64	20q13.2	0.270752	5.10262e-10	6.33061e-09
MCF2L2	3q27.1	0.270714	5.13223e-10	6.36339e-09
MSR1	8p22	-0.270683	5.15651e-10	6.38953e-09
SFTA2	6p21.33	-0.270649	5.18354e-10	6.41895e-09
LAPTM5	1p35.2	-0.270645	5.18668e-10	6.41895e-09
ALDH2	12q24.12	-0.270486	5.31336e-10	6.57167e-09
ZC3H8	2q14.1	0.270451	5.34145e-10	6.60232e-09
RPS27L	15q22.2	-0.270416	5.36997e-10	6.63347e-09
IQGAP3	1q22	0.270357	5.41794e-10	6.6886e-09
SRSF4	1p35.3	0.270343	5.42973e-10	6.69902e-09
NTRK3	15q25.3	-0.270301	5.46479e-10	6.73811e-09
ADRM1	20q13.33	0.27024	5.51494e-10	6.79563e-09
CCDC88B	11q13.1	-0.270234	5.52001e-10	6.79563e-09
VILL	3p22.2	-0.270232	5.52164e-10	6.79563e-09
MRPL20-AS1	1p36.33	0.270193	5.55479e-10	6.83222e-09
UBAP2L	1q21.3	0.270136	5.60264e-10	6.88684e-09
MTHFD1L	6q25.1	0.270119	5.61703e-10	6.90028e-09
EIF4EBP1	8p11.23	0.270104	5.6299e-10	6.91184e-09
GCN1	12q24.23	0.269991	5.72687e-10	7.02537e-09
FAM222A	12q24.11	0.269985	5.73236e-10	7.02537e-09
ZBTB46	20q13.33	-0.269984	5.73291e-10	7.02537e-09
CCDC28A	6q24.1	-0.269952	5.76125e-10	7.05577e-09
HMGXB4	22q12.3	0.269909	5.79902e-10	7.09768e-09
RILPL2	12q24.31	-0.269882	5.82274e-10	7.12234e-09
HNRNPA0	5q31.2	0.269787	5.90658e-10	7.22048e-09
LINC00324	17p13.1	-0.269778	5.91511e-10	7.22648e-09
HLA-DQA1	6p21.32	-0.269755	5.93601e-10	7.24759e-09
SLC14A1	18q12.3	-0.269747	5.94316e-10	7.25189e-09
CFP	Xp11.23	-0.269726	5.96169e-10	7.27006e-09
UMPS	3q21.2	0.269678	6.00473e-10	7.31808e-09
RNASEH1	2p25.3	0.269668	6.0141e-10	7.32503e-09
UBTD1	10q24.1-q24.2	-0.269617	6.06102e-10	7.37769e-09
MR1	1q25.3	-0.269599	6.07688e-10	7.39249e-09
PRRC2A	6p21.33	0.269575	6.0992e-10	7.41513e-09
POLD2	7p13	0.269512	6.15745e-10	7.4814e-09
ANAPC1	2q13	0.269496	6.17283e-10	7.49553e-09
CSTF1	20q13.2-q13.31	0.269426	6.23847e-10	7.57063e-09
SPEN-AS1		0.269421	6.24316e-10	7.57172e-09
DNAJC2	7q22.1	0.269347	6.31283e-10	7.65158e-09
ELOA	1p36.11	0.269225	6.43056e-10	7.78955e-09
COL6A5	3q22.1	-0.269217	6.43834e-10	7.79425e-09
CRTAM	11q24.1	-0.269066	6.58643e-10	7.9687e-09
DDX1	2p24.3	0.26905	6.60233e-10	7.9831e-09
ITGAX	16p11.2	-0.269009	6.64336e-10	8.02408e-09
PECAM1	17q23.3	-0.269007	6.64599e-10	8.02408e-09
S1PR1	1p21.2	-0.269004	6.64826e-10	8.02408e-09
SNRPA	19q13.2	0.268878	6.7759e-10	8.1687e-09
NUDT19	19q13.11	0.268877	6.77693e-10	8.1687e-09
ABCA8	17q24.2	-0.268874	6.78035e-10	8.1687e-09
RIN3	14q32.12	-0.268774	6.88376e-10	8.28829e-09
SACM1L	3p21.31	-0.268688	6.97366e-10	8.39149e-09
PDXP	22q13.1	0.268649	7.01407e-10	8.43504e-09
ZKSCAN2	16p12.1	0.268615	7.05034e-10	8.47355e-09
XRCC3	14q32.33	0.268595	7.07156e-10	8.49395e-09
HAVCR2	5q33.3	-0.268526	7.14582e-10	8.57799e-09
CX3CL1	16q21	-0.268471	7.20446e-10	8.64318e-09
GTPBP4	10p15.3	0.26842	7.26042e-10	8.7051e-09
PODN	1p32.3	-0.268361	7.3251e-10	8.77739e-09
SNRPC	6p21.31	0.268356	7.33044e-10	8.77852e-09
CLEC14A	14q21.1	-0.268317	7.37386e-10	8.82522e-09
NCR3	6p21.33	-0.268296	7.39691e-10	8.84751e-09
ARHGAP6	Xp22.2	-0.268171	7.53731e-10	9.01006e-09
CLDN18	3q22.3	-0.268142	7.57026e-10	9.03866e-09
SHCBP1	16q11.2	0.268142	7.57028e-10	9.03866e-09
TNFRSF14	1p36.32	-0.268118	7.59771e-10	9.066e-09
FGD3	9q22.31	-0.268092	7.62741e-10	9.09601e-09
CARD16	11q22.3	-0.268032	7.69689e-10	9.17339e-09
TPI1	12p13.31	0.268002	7.73107e-10	9.20863e-09
NAAA	4q21.1	-0.267993	7.7419e-10	9.21604e-09
MAPK10	4q21.3	-0.267938	7.80549e-10	9.28621e-09
CYB5A	18q22.3	-0.267925	7.82109e-10	9.29924e-09
PAIP1	5p12	0.267909	7.84003e-10	9.31621e-09
F8	Xq28	-0.2679	7.85069e-10	9.32333e-09
PARP15	3q21.1	-0.267815	7.95188e-10	9.4379e-09
PEX14	1p36.22	0.267754	8.02455e-10	9.5185e-09
POLR3G	5q14.3	0.267697	8.09337e-10	9.59443e-09
FUT7	9q34.3	-0.267653	8.14737e-10	9.65272e-09
PPIG	2q31.1	0.267605	8.20551e-10	9.71584e-09
DCSTAMP	8q22.3	-0.267595	8.21856e-10	9.72554e-09
HAUS6	9p22.1	0.26759	8.22423e-10	9.72649e-09
CCDC167	6p21.2	0.267555	8.26752e-10	9.77191e-09
TBC1D22A	22q13.31	-0.267551	8.27268e-10	9.77223e-09
WBP11	12p12.3	0.267536	8.29132e-10	9.78846e-09
M1AP	2p13.1	-0.267522	8.30852e-10	9.80298e-09
DCAF4L2	8q21.3	0.267495	8.34257e-10	9.83734e-09
SULT1C2	2q12.3	-0.267455	8.39258e-10	9.89048e-09
GTF2H4	6p21.33	0.26745	8.39912e-10	9.89235e-09
TBX4	17q23.2	-0.267391	8.47365e-10	9.97425e-09
DDX47	12p13.1	0.267371	8.49854e-10	9.99767e-09
RNF34	12q24.31	0.267363	8.5091e-10	1.00042e-08
TNFRSF10C	8p21.3	-0.267289	8.60419e-10	1.011e-08
ANGPTL5	11q22.1	-0.267271	8.62711e-10	1.0131e-08
C2ORF15	2q11.2	0.267264	8.63619e-10	1.01357e-08
CDH18	5p14.3	0.267233	8.67663e-10	1.01772e-08
ADCY4	14q12	-0.2672	8.72e-10	1.02221e-08
DNAH14	1q42.12	0.267184	8.74047e-10	1.02401e-08
JPT2	16p13.3	0.267118	8.82778e-10	1.03363e-08
RPP40	6p25.1	0.267092	8.86204e-10	1.03703e-08
RYK	3q22.2	0.267069	8.89201e-10	1.03993e-08
RAB27B	18q21.2	-0.267064	8.89931e-10	1.04018e-08
HPDL	1p34.1	0.267014	8.96598e-10	1.04736e-08
DENND6B	22q13.33	-0.266994	8.99205e-10	1.04979e-08
ARHGAP39	8q24.3	0.266895	9.12677e-10	1.0649e-08
SGMS2	4q25	-0.266885	9.13987e-10	1.0658e-08
SIRPA	20p13	-0.266866	9.16624e-10	1.06825e-08
AKNA	9q32	-0.266792	9.26796e-10	1.07948e-08
PIK3R5	17p13.1	-0.266783	9.28113e-10	1.08038e-08
CABLES2	20q13.33	0.266755	9.31999e-10	1.08428e-08
CDK4	12q14.1	0.266731	9.35281e-10	1.08746e-08
RPIA	2p11.2	0.266719	9.36939e-10	1.08876e-08
PDSS1	10p12.1	0.266715	9.37559e-10	1.08884e-08
ATP1A2	1q23.2	-0.266696	9.40161e-10	1.09097e-08
FHL5	6q16.1	-0.266694	9.40479e-10	1.09097e-08
JADE2	5q31.1	-0.266629	9.4965e-10	1.10097e-08
LINC00426	13q12.3	-0.266605	9.53094e-10	1.10432e-08
CD53	1p13.3	-0.266601	9.53675e-10	1.10435e-08
CENPJ	13q12.12-q12.13	0.266567	9.58506e-10	1.1093e-08
VEPH1	3q25.31-q25.32	-0.266557	9.59968e-10	1.11035e-08
GIMAP5	7q36.1	-0.266538	9.62606e-10	1.11276e-08
ASPA	17p13.2	-0.266503	9.6777e-10	1.11808e-08
RSPO1	1p34.3	-0.26647	9.72532e-10	1.12293e-08
LTB	6p21.33	-0.266459	9.74102e-10	1.1241e-08
ICAM3	19p13.2	-0.26641	9.81204e-10	1.13164e-08
ALYREF	17q25.3	0.266364	9.87943e-10	1.13876e-08
GFRA1	10q25.3	-0.26628	1.00041e-09	1.15246e-08
PLCB2	15q15.1	-0.266264	1.00288e-09	1.15464e-08
FOXG1	14q12	0.266227	1.00843e-09	1.16036e-08
MTFR1L	1p36.11	0.266185	1.01475e-09	1.16696e-08
GFI1B	9q34.13	-0.26611	1.02613e-09	1.17937e-08
FOXK2	17q25.3	0.266104	1.02704e-09	1.17974e-08
RIPPLY2	6q14.2	0.266074	1.03174e-09	1.18445e-08
PLEKHG5	1p36.31	0.265999	1.04323e-09	1.19696e-08
GPER1	7p22.3	-0.265953	1.05037e-09	1.20446e-08
ELANE	19p13.3	-0.26594	1.05255e-09	1.20568e-08
C3AR1	12p13.31	-0.265939	1.05264e-09	1.20568e-08
B3GALT6	1p36.33	0.26591	1.05716e-09	1.21016e-08
SYTL2	11q14.1	-0.2659	1.05877e-09	1.21131e-08
ZEB2	2q22.3	-0.265875	1.06273e-09	1.21514e-08
NRAS	1p13.2	0.265769	1.07954e-09	1.23306e-08
MARS1	12q13.3	0.265765	1.08023e-09	1.23306e-08
SYT15	10q11.22	-0.265765	1.08024e-09	1.23306e-08
NPDC1	9q34.3	-0.265715	1.08832e-09	1.24156e-08
LRRC4B	19q13.33	-0.265695	1.09152e-09	1.24451e-08
MIPOL1	14q13.3-q21.1	0.265684	1.09328e-09	1.2458e-08
NADK2	5p13.2	0.265615	1.10468e-09	1.25808e-08
SART3	12q23.3	0.265581	1.11017e-09	1.26361e-08
ZFP36L2	2p21	-0.265441	1.13365e-09	1.2896e-08
ENG	9q34.11	-0.265403	1.13994e-09	1.29565e-08
RNF8	6p21.2	0.265402	1.14027e-09	1.29565e-08
TBC1D10A	22q12.2	-0.265389	1.14243e-09	1.29737e-08
MAMDC2	9q21.12	-0.265366	1.14626e-09	1.30098e-08
RAB4B	19q13.2	-0.265358	1.14763e-09	1.3018e-08
MYL3	3p21.31	-0.26535	1.14897e-09	1.30257e-08
ARHGAP25	2p13.3	-0.265309	1.1561e-09	1.30992e-08
TRPM4	19q13.33	-0.265294	1.15871e-09	1.31213e-08
HRH1	3p25.3	-0.265277	1.16147e-09	1.31452e-08
CLECL1	12p13.31	-0.265172	1.17978e-09	1.33448e-08
GNGT1	7q21.3	0.265104	1.19182e-09	1.34733e-08
OCEL1	19p13.11	-0.265098	1.19284e-09	1.34773e-08
CXCL16	17p13.2	-0.265083	1.19551e-09	1.34998e-08
DEF6	6p21.31	-0.26506	1.19956e-09	1.35378e-08
LINC00887	3q29	0.265022	1.20641e-09	1.36075e-08
CKAP4	12q23.3	0.264999	1.21046e-09	1.36455e-08
CYBRD1	2q31.1	-0.26498	1.21384e-09	1.36759e-08
ADRB3	8p11.23	-0.264968	1.21609e-09	1.36935e-08
SIGLEC6	19q13.41	-0.264962	1.21713e-09	1.36975e-08
PTPN13	4q21.3	-0.264949	1.21945e-09	1.37158e-08
PRG4	1q31.1	-0.264863	1.23519e-09	1.38851e-08
FHOD1	16q22.1	-0.264848	1.23799e-09	1.39088e-08
LAMP3	3q27.1	-0.264844	1.23869e-09	1.39088e-08
SYNCRIP	6q14.3	0.264815	1.24405e-09	1.39612e-08
RRM2	2p25.1	0.264808	1.24531e-09	1.39675e-08
NLRP3	1q44	-0.264764	1.25351e-09	1.40515e-08
ADAM17	2p25.1	0.264757	1.25482e-09	1.40584e-08
MAPKAPK3	3p21.2	-0.264746	1.25673e-09	1.40718e-08
RGS9	17q24.1	-0.26474	1.25791e-09	1.40772e-08
SORBS3	8p21.3	-0.264632	1.27824e-09	1.42967e-08
ASL	7q11.21	-0.26462	1.28046e-09	1.43135e-08
IKZF1	7p12.2	-0.264601	1.28399e-09	1.43449e-08
YBX2	17p13.1	0.26459	1.28618e-09	1.43614e-08
RGS11	16p13.3	-0.264562	1.29153e-09	1.4413e-08
SERTAD1	19q13.2	-0.264534	1.29697e-09	1.44657e-08
BCL11B	14q32.2	-0.264517	1.30012e-09	1.44928e-08
ZCCHC24	10q22.3	-0.264507	1.30206e-09	1.45062e-08
CD83	6p23	-0.264425	1.3179e-09	1.46745e-08
MARCO	2q14.2	-0.264413	1.32023e-09	1.46923e-08
MAPKAPK5	12q24.12-q24.13	0.2644	1.32286e-09	1.47134e-08
RBM12	20q11.22	0.26438	1.32687e-09	1.47498e-08
MCOLN1	19p13.2	-0.264308	1.34109e-09	1.48996e-08
ADAMTSL4	1q21.2	-0.264291	1.34441e-09	1.49282e-08
CLIC3	9q34.3	-0.264267	1.34908e-09	1.49717e-08
NDUFS5	1p34.3	0.264236	1.35541e-09	1.50336e-08
SH3RF2	5q32	-0.264222	1.3581e-09	1.50551e-08
SRSF3	6p21.31-p21.2	0.264205	1.3615e-09	1.50844e-08
RAD51C	17q22	0.264189	1.36486e-09	1.51133e-08
PLA2G4F	15q15.1	-0.264179	1.3669e-09	1.51275e-08
LGALS9C	17p11.2	-0.264089	1.3852e-09	1.53216e-08
FAM98B	15q14	0.264082	1.3866e-09	1.53286e-08
BIRC3	11q22.2	-0.264054	1.39229e-09	1.53829e-08
ZSCAN21	7q22.1	0.264035	1.3963e-09	1.54187e-08
ABHD6	3p14.3	-0.263924	1.41933e-09	1.56643e-08
CYYR1	21q21.3	-0.263885	1.42754e-09	1.57463e-08
TMEM241	18q11.2	0.263841	1.43692e-09	1.5841e-08
SELP	1q24.2	-0.263833	1.43853e-09	1.585e-08
PFDN6	6p21.32	0.263781	1.44964e-09	1.59636e-08
DUS4L	7q22.3	0.263775	1.45096e-09	1.59693e-08
NMRK1	9q21.13	-0.263758	1.45462e-09	1.60009e-08
APOO	Xp22.11	0.26375	1.45635e-09	1.60111e-08
MEIOC	17q21.31	0.263721	1.46252e-09	1.607e-08
SERPINB1	6p25.2	-0.263698	1.4674e-09	1.61148e-08
SNW1	14q24.3	0.263627	1.4829e-09	1.62761e-08
DCAF16	4p15.31	0.263614	1.48583e-09	1.62914e-08
GPR137C	14q22.1	0.263613	1.48593e-09	1.62914e-08
SLC7A7	14q11.2	-0.263607	1.48734e-09	1.62979e-08
VCX	Xp22.31	0.263516	1.5074e-09	1.65088e-08
DENND2B	11p15.4	-0.263497	1.51174e-09	1.65472e-08
PCSK1	5q15	0.263459	1.52011e-09	1.66223e-08
TWNK	10q24.31	0.263458	1.52027e-09	1.66223e-08
ECE2	3q27.1	0.263424	1.52804e-09	1.66982e-08
CHD8	14q11.2	0.263355	1.54359e-09	1.68589e-08
TAGAP	6q25.3	-0.263288	1.55895e-09	1.70174e-08
NXPH4	12q13.3	0.263259	1.56552e-09	1.7077e-08
TBRG4	7p13	0.263257	1.56613e-09	1.7077e-08
C1QB	1p36.12	-0.263228	1.57269e-09	1.71393e-08
XRN2	20p11.22	0.263145	1.59212e-09	1.73415e-08
DDX12P	12p13.31	0.263071	1.60957e-09	1.7522e-08
GNAI2	3p21.31	-0.263049	1.61474e-09	1.75688e-08
BANF1	11q13.1	0.262976	1.63231e-09	1.77503e-08
CACNB1	17q12	-0.262906	1.64917e-09	1.79238e-08
POLD3	11q13.4	0.262834	1.66657e-09	1.81031e-08
NFATC1	18q23	-0.26276	1.68478e-09	1.8291e-08
ZFP36	19q13.2	-0.262743	1.68915e-09	1.83229e-08
GSN	9q33.2	-0.262741	1.68956e-09	1.83229e-08
SYT14	1q32.2	0.262677	1.70561e-09	1.84869e-08
TPP1	11p15.4	-0.262622	1.71933e-09	1.86256e-08
ZNF280C	Xq26.1	0.262478	1.7561e-09	1.90136e-08
RGS14	5q35.3	-0.262311	1.79973e-09	1.94657e-08
GBGT1	9q34.2	-0.262311	1.7998e-09	1.94657e-08
UBE2V1	20q13.13	0.2623	1.80252e-09	1.94846e-08
PRKCA	17q24.2	-0.262288	1.80583e-09	1.95098e-08
LTBP4	19q13.2	-0.262216	1.82498e-09	1.9706e-08
ILF3	19p13.2	0.262188	1.83261e-09	1.97777e-08
GAS7	17p13.1	-0.262176	1.83571e-09	1.98005e-08
PTPRE	10q26.2	-0.262125	1.84937e-09	1.99371e-08
CD48	1q23.3	-0.262118	1.85141e-09	1.99483e-08
PXMP4	20q11.22	-0.262043	1.8718e-09	2.01571e-08
METTL7B	12q13.2	-0.261975	1.89053e-09	2.03478e-08
DENND2D	1p13.3-p13.2	-0.261956	1.89577e-09	2.03933e-08
MTIF2	2p16.1	0.261928	1.9036e-09	2.04665e-08
ZNF786	7q36.1	0.261822	1.93349e-09	2.07767e-08
AQP4	18q11.2	-0.261773	1.94726e-09	2.09134e-08
SYNE1	6q25.2	-0.261698	1.96889e-09	2.11252e-08
ADORA2A	22q11.23	-0.261697	1.9691e-09	2.11252e-08
ISCU	12q23.3	-0.261599	1.9975e-09	2.14185e-08
CCT4	2p15	0.261559	2.00922e-09	2.15325e-08
NIPSNAP1	22q12.2	0.261549	2.0122e-09	2.15502e-08
SEMA3B	3p21.31	-0.261546	2.01302e-09	2.15502e-08
BRCA2	13q13.1	0.261519	2.02117e-09	2.16259e-08
GRID1	10q23.1-q23.2	-0.261512	2.02314e-09	2.16354e-08
STK10	5q35.1	-0.261505	2.02539e-09	2.16478e-08
IDH3B	20p13	0.261485	2.03124e-09	2.16987e-08
TOMM40	19q13.32	0.261424	2.04951e-09	2.18822e-08
HDAC10	22q13.33	-0.261415	2.05222e-09	2.18994e-08
NOD1	7p14.3	-0.261379	2.0628e-09	2.20006e-08
C1QA	1p36.12	-0.261373	2.06465e-09	2.20087e-08
TAOK3	12q24.23	-0.261271	2.09581e-09	2.23288e-08
PLA2G4C	19q13.33	-0.261211	2.11413e-09	2.25121e-08
CCDC152	5p12	-0.261191	2.12037e-09	2.25658e-08
PTPN18	2q21.1	-0.261187	2.12144e-09	2.25658e-08
USHBP1	19p13.11	-0.261142	2.13565e-09	2.27049e-08
TBPL1	6q23.2	0.261118	2.14316e-09	2.27727e-08
B3GALNT2	1q42.3	0.261113	2.14468e-09	2.27767e-08
LRRC8D	1p22.2	0.261101	2.14841e-09	2.28041e-08
P2RY14	3q25.1	-0.261095	2.15014e-09	2.28104e-08
PRODH	22q11.21	-0.261052	2.16374e-09	2.29425e-08
RERE	1p36.23	0.260958	2.19376e-09	2.32486e-08
PLEK	2p14	-0.260891	2.21538e-09	2.34652e-08
FIGN	2q24.3	0.260856	2.22646e-09	2.357e-08
PLAC8	4q21.22	-0.260789	2.24853e-09	2.37911e-08
CENPM	22q13.2	0.260703	2.27663e-09	2.40757e-08
HMOX1	22q12.3	-0.260626	2.30259e-09	2.43373e-08
POU2F1	1q24.2	0.260563	2.32356e-09	2.4546e-08
LILRA4	19q13.42	-0.260544	2.33022e-09	2.46033e-08
PGM5	9q21.11	-0.260527	2.33584e-09	2.46496e-08
ERCC5	13q33.1	-0.260162	2.46346e-09	2.59826e-08
EIF2AK1	7p22.1	0.260038	2.50824e-09	2.6441e-08
IQSEC1	3p25.2	-0.260011	2.51795e-09	2.65294e-08
TEF	22q13.2	-0.260007	2.51933e-09	2.65299e-08
FLT3LG	19q13.33	-0.259918	2.55212e-09	2.68611e-08
PHF20	20q11.22-q11.23	0.259813	2.59146e-09	2.72608e-08
HYAL1	3p21.31	-0.259788	2.60098e-09	2.73465e-08
ZYG11A	1p32.3	0.259746	2.61666e-09	2.7497e-08
KDM5B	1q32.1	0.25971	2.63048e-09	2.76276e-08
TEX30	13q33.1	0.259667	2.64707e-09	2.77873e-08
STC1	8p21.2	0.25964	2.65748e-09	2.78819e-08
PTTG1	5q33.3	0.259595	2.67459e-09	2.80467e-08
CENPQ	6p12.3	0.259564	2.6869e-09	2.8161e-08
MRPS17	7p11.2	0.259557	2.68955e-09	2.8174e-08
MYO5C	15q21.2	-0.259438	2.73652e-09	2.8638e-08
MAGEC2	Xq27.2	0.259437	2.73671e-09	2.8638e-08
MLKL	16q23.1	-0.259386	2.75705e-09	2.88358e-08
CLN5	13q22.3	-0.259365	2.76545e-09	2.89068e-08
TAL1	1p33	-0.259362	2.76673e-09	2.89068e-08
CCDC159	19p13.2	-0.259152	2.85201e-09	2.97822e-08
MPHOSPH9	12q24.31	0.259146	2.85447e-09	2.97923e-08
STXBP2	19p13.2	-0.259116	2.86687e-09	2.9896e-08
CENPK	5q12.3	0.259115	2.8674e-09	2.9896e-08
CCDC170	6q25.1	-0.259091	2.87729e-09	2.99835e-08
FNIP2	4q32.1	-0.259052	2.89373e-09	3.01391e-08
RTN1	14q23.1	-0.259007	2.91265e-09	3.03204e-08
LINC01128	1p36.33	0.259	2.91538e-09	3.0333e-08
CASP12	11q22.3	-0.258969	2.92863e-09	3.04551e-08
AGAP2-AS1	12q14.1	-0.25891	2.95377e-09	3.07004e-08
PTPRC	1q31.3-q32.1	-0.258886	2.96412e-09	3.0792e-08
CTSV	9q22.33	0.258881	2.96627e-09	3.07984e-08
ZMYND19	9q34.3	0.258821	2.99188e-09	3.10481e-08
CCDC18	1p22.1	0.258794	3.00356e-09	3.11532e-08
MYCT1	6q25.2	-0.258741	3.02672e-09	3.1364e-08
CYSLTR1	Xq21.1	-0.258741	3.02702e-09	3.1364e-08
ARHGAP20	11q22.3-q23.1	-0.258708	3.0415e-09	3.14977e-08
CYP4F22	19p13.12	-0.258687	3.05079e-09	3.15775e-08
ATP4A	19q13.12	0.258632	3.07496e-09	3.18112e-08
CD68	17p13.1	-0.258628	3.07657e-09	3.18114e-08
EVI2A	17q11.2	-0.258607	3.08613e-09	3.18887e-08
DHX58	17q21.2	-0.258604	3.08724e-09	3.18887e-08
ETV1	7p21.2	-0.25855	3.11166e-09	3.21212e-08
RASSF7	11p15.5	-0.258544	3.11414e-09	3.21212e-08
ZGRF1	4q25	0.258543	3.11457e-09	3.21212e-08
CLIC2	Xq28	-0.2585	3.13426e-09	3.23076e-08
FBXL3	13q22.3	-0.258467	3.1492e-09	3.24449e-08
CACYBP	1q25.1	0.258451	3.15624e-09	3.25006e-08
ATP6V0D2	8q21.3	-0.258336	3.20901e-09	3.3027e-08
NAIF1	9q34.11	0.258301	3.22547e-09	3.31793e-08
PIK3AP1	10q24.1	-0.258271	3.23926e-09	3.33041e-08
IFFO1	12p13.31	-0.258248	3.25023e-09	3.33997e-08
SLC49A3	4p16.3	-0.258225	3.26114e-09	3.34946e-08
ALKBH7	19p13.3	-0.258203	3.2715e-09	3.35837e-08
PLPPR4	1p21.3-p21.2	-0.258177	3.2836e-09	3.36906e-08
PRCD	17q25.1	-0.258156	3.29336e-09	3.37734e-08
DDHD2	8p11.23	0.258152	3.29544e-09	3.37774e-08
CFAP221	2q14.2	-0.25814	3.30141e-09	3.38213e-08
MTHFD1	14q23.3	0.258126	3.30777e-09	3.38691e-08
EXO5	1p34.2	0.258122	3.30983e-09	3.38728e-08
POLR1A	2p11.2	0.258063	3.33796e-09	3.41432e-08
RMI1	9q21.32	0.258022	3.3577e-09	3.43276e-08
NOP2	12p13.31	0.258008	3.36439e-09	3.43783e-08
ATP6V0E1	5q35.1	-0.257993	3.37181e-09	3.44365e-08
F11	4q35.2	-0.25789	3.42242e-09	3.49356e-08
NOL11	17q24.2	0.257849	3.44257e-09	3.51234e-08
VAMP8	2p11.2	-0.257845	3.4445e-09	3.51251e-08
CLTB	5q35.2	-0.257766	3.48377e-09	3.55075e-08
TERT	5p15.33	0.25774	3.49674e-09	3.56214e-08
CRB3	19p13.3	-0.257615	3.56036e-09	3.62511e-08
KANK2	19p13.2	-0.257607	3.56444e-09	3.62741e-08
TSPAN31	12q14.1	-0.257566	3.58588e-09	3.64738e-08
PANK4	1p36.32	0.257543	3.59757e-09	3.6574e-08
CAV3	3p25.3	-0.257526	3.6064e-09	3.6642e-08
AGO2	8q24.3	0.257523	3.60792e-09	3.6642e-08
MGP	12p12.3	-0.257499	3.62019e-09	3.6748e-08
S100A6	1q21.3	-0.257443	3.64964e-09	3.70281e-08
ACHE	7q22.1	-0.257409	3.66758e-09	3.71912e-08
CRABP1	15q25.1	0.257403	3.67046e-09	3.72016e-08
PCDHGC3	5q31.3	-0.257348	3.69971e-09	3.74789e-08
VCX3A	Xp22.31	0.257345	3.70157e-09	3.74789e-08
SEPTIN14	7p11.2	0.257312	3.71888e-09	3.76351e-08
B3GNT5	3q27.1	0.257264	3.74455e-09	3.78757e-08
LHFPL2	5q14.1	-0.257207	3.77538e-09	3.81682e-08
SAP130	2q14.3	0.257169	3.79593e-09	3.83566e-08
NOP14	4p16.3	0.257147	3.80798e-09	3.84589e-08
ZDHHC1	16q22.1	-0.257113	3.82662e-09	3.86276e-08
NDUFS1	2q33.3	0.257107	3.82995e-09	3.86417e-08
SS18L1	20q13.33	0.257079	3.84575e-09	3.87815e-08
TMEM204	16p13.3	-0.257057	3.8578e-09	3.88834e-08
ARHGAP18	6q22.33	-0.257047	3.86301e-09	3.89163e-08
RSPO2	8q23.1	-0.256992	3.89393e-09	3.92081e-08
HKDC1	10q22.1	-0.256966	3.9081e-09	3.93309e-08
MUC1	1q22	-0.25694	3.92288e-09	3.94598e-08
GIPR	19q13.32	-0.256924	3.9318e-09	3.95296e-08
PMS1	2q32.2	0.256885	3.9541e-09	3.97338e-08
YARS2	12p11.21	0.256811	3.99622e-09	4.01369e-08
CDC42BPA	1q42.13	-0.256792	4.00697e-09	4.02247e-08
DMRTC2	19q13.2	0.256755	4.02839e-09	4.04194e-08
RNPS1	16p13.3	0.256701	4.05984e-09	4.07145e-08
IL27RA	19p13.12	-0.256674	4.0755e-09	4.08511e-08
TESMIN	11q13.3	0.256546	4.15065e-09	4.15834e-08
TSN	2q14.3	0.256529	4.16095e-09	4.16606e-08
OTOAP1	16p12.2	-0.256526	4.16251e-09	4.16606e-08
IMMP1L	11p13	0.256485	4.18737e-09	4.18883e-08
CCDC141	2q31.2	-0.256442	4.21304e-09	4.2124e-08
[truncated: 17,988 more rows]
